# Supplementary material for: Survey data of COVID-19-related Knowledge, Risk Perceptions and Precautionary Behavior among Nigerians
Source: Data Brief. 2020 May 8;30:105685. doi: 10.1016/j.dib.2020.105685 (PMC7206440; doi:10.1016/j.dib.2020.105685)
Supplement: Supplementary file 1 [file mmc1.xls]

## Sheet: 1357 responses
Timestamp	Presentlocation	@1.Gender	@2.Age	@3.Maritalstatus	@4.Ethnicity	@5.HighestEducationalQualification	@6.Religion	@7.Howwouldyoudescribeyouroverallpersonalfinancialsituat	@8.TothebestofyourknowledgethenovelCoronavirusis	@9.TheCoronavirusistypicallyspreadi.e.passedfromperson	@10.Coronaviruscanbepreventedby	@11.ThemostimportantsymptomsofCOVID19Coronavirusinfectio	@12.DoyouthinkitispossibletodiefromtheCoronavirus	@13.Whichofthefollowingsourceshaveyoureceivednewinforma	@14.Itreallyb3mewhenpeoplesneezewithoutcoveringtheirmo	@15.Iprefertowashmyhandsprettysoonaftershakingsomeoneâ	@16.Iavoidtouchingdoorhandlesandstaircaserailingatpubl	seventh	@18.Iwantpeopleâ€™stemperaturestobetakenbeforetheyenter	ninten	@20.Iwouldselfisolatemyselfathomeifneeded	@21.Ifrequentlyusehandsanitizersaftershakingsomeoneâ€™sh	@22.Iavoidgoingtopublicplaces	@23.IhavechangedthewayIlivemylifebecauseofCoronavirus	@24.ComparedtomostpeoplemyagemyriskofgettingCoronavir	@25.WhatlevelofthreatdoyouthinktheCoronaviruspandemicp	@26.ThelikelihoodofmygettingCoronavirusis	@27.HowlikelydoyouthinkpeopleinNigeriaoryourcountry	@28.Howlikelydoyouthinkyourcolleaguesaretocontractthe	@29.Howlikelydoyouthinkpeopleinyourpresentlocationare	@30.HowworriedareyouaboutcontractingtheCoronavirus	@31.Howlikelydoyouthinkyouwouldmeetsomeonewhoisinfect	@32.Howworriedareyouthatyourfamilymembersorfriendsmigh	@33.HowsoondoyouexpectthingstoreturntonormalinNigeria	Geopoliticalzones
2020/03/27 4:42:19 PM GMT+1	Nsukka	2	27	2	4	4	1	3	1	1	1	1	1	1;2;3;5;6	7	7	7	4	7	2	7	5	3	7	1	7	1	5	3	2	2	3	4	1	South West
2020/03/28 1:00:13 PM GMT+1	Ilorin	1	23	2	3	2	2	2	0	1	1	1	1	1	7	7	7	2	2	1	7	7	7	6	1	7	2	5	2	1	6	3	4	1	South West
2020/03/28 1:00:31 PM GMT+1	Lagos	1	26	1	3	2	1	4	0	1	1	1	1	1	7	7	7	7	7	1	7	7	7	7	1	7	1	7	1	1	1	1	1	1	South West
2020/03/28 1:01:24 PM GMT+1	Ilorin	1	21	2	3	1	1	2	0	1	1	1	1	1;2;6	7	7	7	1	7	2	7	7	7	7	1	7	1	4	4	4	5	3	4	1	South West
2020/03/28 1:02:08 PM GMT+1	Katsina	1	26	2	3	3	1	2	0	1	1	1	1	1;2;6	7	5	4	7	4	7	3	7	7	3	1	7	1	2	1	6	2	1	1	1	South West
2020/03/28 1:02:40 PM GMT+1	Ibadan	2	27	2	3	2	2	3	0	1	1	1	1	1	7	7	7	3	7	1	7	7	7	7	7	7	3	7	4	3	6	2	4	2	South West
2020/03/28 1:02:41 PM GMT+1	Ibadan	2	40	3	4	2	1	1	0	1	1	1	1	1;2;3;4;5;6	7	7	7	1	7	1	7	7	7	7	1	7	1	7	3	4	7	7	7	3	South West
2020/03/28 1:02:42 PM GMT+1	Ile Ife	1	24	2	3	3	1	1	0	1	1	1	1	1;2;3;4;5	7	7	7	1	7	1	7	7	7	7	1	7	1	7	1	1	4	2	1	1	South West
2020/03/28 1:04:23 PM GMT+1	Ibadan	2	23	2	3	3	2	4	0	1	1	0	1	6	7	7	7	1	6	3	6	6	6	2	2	6	2	6	7	6	7	5	7	4	South West
2020/03/28 1:04:59 PM GMT+1	Lagos	2	24	1	3	2	2	2	0	1	1	1	1	1;2;4;5;6	1	7	7	1	7	1	7	7	7	7	1	7	1	7	7	1	7	2	1	1	South West
2020/03/28 1:06:18 PM GMT+1	Ilorin	2	28	1	3	3	1	2	1	1	1	1	1	1;2;3;4;5;6	7	7	7	1	7	1	1	7	7	7	3	7	4	4	7	4	7	4	7	1	South West
2020/03/28 1:07:02 PM GMT+1	Ibadan	1	27	2	3	2	1	3	0	1	1	1	1	2;3;5;6	7	1	7	1	1	1	7	7	7	7	1	7	1	7	1	1	7	1	7	1	South West
2020/03/28 1:07:10 PM GMT+1	Ibadan	2	23	1	3	2	2	1	0	1	1	1	1	1;2;3;4;5;6	1	7	7	1	7	1	7	7	7	7	7	7	1	7	7	1	1	1	1	1	South West
2020/03/28 1:07:18 PM GMT+1	Abeokuta	2	24	1	3	2	2	3	0	1	1	1	1	1;3;4;5;6	7	7	7	1	7	1	7	7	7	7	1	7	4	7	7	2	3	1	7	2	South West
2020/03/28 1:08:46 PM GMT+1	Zaria	2	40	3	1	4	2	3	0	1	1	1	1	1;2;3;4;5;6	4	3	5	4	2	5	5	6	4	4	4	5	4	4	2	7	6	5	4	1	South West
2020/03/28 1:12:03 PM GMT+1	Ibadan	2	24	1	3	3	1	2	1	1	1	1	1	1;2;3;4;6	7	7	3	5	5	1	5	7	7	5	4	7	7	6	4	4	5	4	5	1	South West
2020/03/28 1:12:39 PM GMT+1	Ibadan	2	24	1	3	2	1	1	1	1	1	1	1	1;2;3;5;6	7	7	7	1	4	1	7	7	7	7	1	7	1	4	2	2	7	1	2	1	South West
2020/03/28 1:12:55 PM GMT+1	Oyo	1	25	2	3	2	1	4	1	0	1	1	1	1;5;6	7	7	7	7	7	1	7	7	7	7	1	7	1	1	1	1	7	1	1	1	South West
2020/03/28 1:15:15 PM GMT+1	Lagos	2	22	1	3	1	2	1	1	1	1	1	1	1	7	7	7	4	7	1	7	7	7	4	4	7	3	5	4	1	7	1	1	1	South West
2020/03/28 1:15:34 PM GMT+1	Lagos	2	19	1	3	1	2	2	0	1	1	1	1	1;2;5;6	7	5	7	1	1	5	7	4	1	4	4	6	2	4	3	3	6	3	6	1	South West
2020/03/28 1:16:25 PM GMT+1	Sango Ota	2	18	1	3	1	1	1	0	1	1	1	1	1;2	7	6	1	7	5	2	5	6	1	1	1	7	1	7	2	1	3	4	2	1	South West
2020/03/28 1:16:43 PM GMT+1	Abuja	2	21	1	3	1	1	2	0	1	1	1	0	1;2;3;4;5;6	3	4	3	2	4	2	5	2	6	2	2	6	1	5	2	3	2	2	1	1	South West
2020/03/28 1:17:43 PM GMT+1	Ibadan	2	26	1	3	2	1	1	0	1	1	1	1	1;2;6	5	4	4	3	3	3	6	4	5	4	4	5	2	4	5	4	2	2	2	1	South West
2020/03/28 1:18:27 PM GMT+1	Ibadan	1	27	2	3	3	1	2	1	1	1	1	1	1;2	7	7	7	7	7	1	7	7	7	7	7	7	1	1	1	1	7	1	7	1	South East
2020/03/28 1:20:47 PM GMT+1	Ilorin	2	38	3	3	3	1	3	0	1	1	0	1	1	7	7	7	1	4	1	1	7	7	7	1	1	1	4	1	1	3	1	1	1	North Central
2020/03/28 1:21:00 PM GMT+1	Ibadan	1	19	2	3	1	2	1	0	1	1	1	1	6	7	7	7	7	5	1	7	7	7	7	5	6	4	4	4	2	3	1	1	1	North Central
2020/03/28 1:24:00 PM GMT+1	Akure	2	24	1	3	2	1	2	1	1	1	1	1	1;4;6	7	7	7	5	6	1	7	7	7	5	2	7	1	6	4	1	4	1	4	1	North Central
2020/03/28 1:24:09 PM GMT+1	Ibadan	1	22	1	3	2	1	3	1	1	1	1	1	1	7	7	7	4	7	1	7	7	6	5	7	7	5	4	5	5	7	4	7	2	North Central
2020/03/28 1:25:07 PM GMT+1	Sango Ota	2	19	2	3	2	1	3	0	1	1	1	0	6	5	7	4	7	5	5	1	6	1	1	1	7	1	7	3	5	2	5	7	1	North Central
2020/03/28 1:25:51 PM GMT+1	Abule egba	2	20	2	3	2	2	3	0	1	1	1	1	1;2;3	7	7	7	2	7	1	7	7	7	7	4	7	1	7	1	2	3	1	1	3	North Central
2020/03/28 1:26:00 PM GMT+1	Ibadan	2	24	2	3	2	2	1	0	1	1	1	1	1;2;5;6	7	7	7	1	7	1	7	7	7	7	4	7	4	6	4	3	6	1	6	1	North Central
2020/03/28 1:26:24 PM GMT+1	Ibadan	2	24	1	3	3	1	2	1	1	1	1	1	1;2;3;6	5	7	7	5	1	4	4	4	4	7	1	6	2	5	4	4	4	4	4	1	North Central
2020/03/28 1:27:36 PM GMT+1	Ilorin	2	23	1	2	1	1	1	0	1	1	1	1	2	7	7	7	1	4	1	7	1	7	4	7	7	3	5	4	3	7	1	3	1	North Central
2020/03/28 1:28:07 PM GMT+1	Lagos	2	26	2	3	2	2	2	0	1	1	1	1	1;2;3;5;6	7	7	7	2	3	2	7	7	7	7	2	7	1	3	2	2	5	2	2	1	North Central
2020/03/28 1:29:06 PM GMT+1	Ibadan	1	20	1	3	2	2	2	1	1	1	1	1	1;2;5;6	6	5	5	5	6	2	7	5	6	6	4	5	4	5	4	4	6	4	5	1	North Central
2020/03/28 1:29:31 PM GMT+1	Lagos	2	20	1	3	1	1	1	0	1	1	1	1	1;2;3;6	7	7	7	1	4	1	7	7	4	7	7	7	4	5	5	3	3	1	7	1	North Central
2020/03/28 1:29:55 PM GMT+1	Abeokuta	2	20	2	3	1	1	2	1	1	1	1	1	1;2;3;4;5;6	7	7	7	7	1	1	7	7	7	1	1	7	1	4	3	6	2	1	2	1	North Central
2020/03/28 1:30:26 PM GMT+1	Lagos	1	20	2	3	1	2	3	0	1	0	1	1	2	7	2	2	7	2	1	1	7	7	1	1	7	1	7	2	2	1	1	4	1	North Central
2020/03/28 1:30:34 PM GMT+1	Ogun state	2	54	3	4	4	1	3	1	1	1	1	1	1;4;6	6	7	1	2	6	1	6	2	4	6	5	5	2	6	3	2	3	2	3	4	North Central
2020/03/28 1:31:20 PM GMT+1	Ilorin	2	25	2	3	3	2	2	1	1	1	1	1	1;3;6	7	7	7	1	2	1	7	7	7	7	4	5	6	7	7	7	7	1	7	1	North Central
2020/03/28 1:33:02 PM GMT+1	Enugu	2	25	1	2	3	1	1	1	0	1	1	1	1;2;5;6	6	4	7	5	4	1	7	6	5	7	3	7	4	7	6	6	7	6	5	4	North Central
2020/03/28 1:36:41 PM GMT+1	Ibadan	1	23	2	3	3	1	3	1	1	1	1	1	1;6	7	7	7	1	7	1	7	7	7	7	1	7	1	7	1	1	1	1	7	1	North Central
2020/03/28 1:36:48 PM GMT+1	Agbado	1	20	1	3	2	2	2	0	1	1	1	1	1;2;3;5;6	4	2	2	6	2	3	4	2	3	2	3	5	2	3	2	2	1	3	2	1	North Central
2020/03/28 1:40:32 PM GMT+1	Ibadan	2	25	2	3	2	1	2	1	1	1	1	1	1;2;3;6	7	7	7	1	3	4	7	7	4	4	4	7	5	5	4	5	7	5	7	1	North Central
2020/03/28 1:40:42 PM GMT+1	Mushin	2	25	1	3	1	2	3	1	1	1	1	0	1;2;3;5;6	7	7	7	1	7	2	7	7	1	7	4	7	3	5	5	4	6	3	5	3	North Central
2020/03/28 1:41:20 PM GMT+1	Ibadan	2	24	1	3	2	1	3	0	1	1	1	1	1;3;6	7	7	7	3	7	1	7	7	7	7	2	5	2	6	3	4	6	7	6	3	North Central
2020/03/28 1:42:43 PM GMT+1	Lagos	1	20	2	3	2	2	3	0	1	1	1	1	1;6	7	7	7	6	7	1	6	7	7	3	4	5	3	7	3	5	7	3	3	1	North Central
2020/03/28 1:43:50 PM GMT+1	Ilorin	1	42	3	3	4	1	3	0	1	1	1	1	1;2;5;6	7	7	7	5	5	1	4	4	6	7	3	5	1	4	3	3	3	3	6	1	North Central
2020/03/28 1:44:33 PM GMT+1	Lagos	2	24	2	3	3	1	3	0	1	1	1	1	1;2;3;6	6	7	4	1	7	1	1	5	4	5	2	4	2	3	3	3	6	3	2	4	North Central
2020/03/28 1:46:22 PM GMT+1	Oyo	1	24	2	3	2	1	4	0	1	1	1	0	1	7	7	7	1	1	7	7	7	7	7	1	7	2	7	7	5	5	5	4	1	North Central
2020/03/28 1:49:40 PM GMT+1	Lagos	1	26	1	3	3	1	2	1	1	1	1	1	1;2;4;6	5	7	6	6	7	1	7	7	7	7	1	7	2	7	4	6	7	4	3	1	North Central
2020/03/28 1:52:38 PM GMT+1	Abuja	1	25	2	2	2	1	4	1	1	1	1	0	1;2;3;6	7	1	7	1	1	7	7	7	7	7	4	7	1	7	1	1	1	1	1	1	North Central
2020/03/28 1:53:34 PM GMT+1	Abeokuta	2	26	2	3	2	1	1	0	1	0	0	1	1	7	6	5	5	4	4	6	5	5	5	5	5	6	5	5	6	5	5	5	4	North Central
2020/03/28 1:53:51 PM GMT+1	Lagos	2	27	2	3	3	2	3	1	1	1	1	0	3;4;5;6	7	7	7	4	4	1	7	7	5	7	7	7	7	7	7	7	6	6	4	1	North Central
2020/03/28 1:54:10 PM GMT+1	Ilorin	2	30	1	3	3	2	3	1	1	1	1	1	1;3;5;6	7	5	6	7	5	1	5	1	7	7	5	7	1	5	5	1	3	3	1	1	North Central
2020/03/28 1:56:14 PM GMT+1	Bauchi	2	51	3	1	4	2	2	1	1	1	1	1	1	2	2	2	7	1	5	1	2	7	3	3	3	2	4	4	4	3	3	4	1	North Central
2020/03/28 1:56:48 PM GMT+1	Ibadan	2	22	1	3	2	2	2	1	1	1	1	1	1;2;3;4;6	3	7	7	4	7	1	6	7	7	6	3	7	1	6	1	2	2	1	7	1	North Central
2020/03/28 1:57:30 PM GMT+1	Iju Ishaga	1	22	2	3	2	1	2	0	1	0	1	1	2	7	7	7	1	7	1	7	7	7	7	2	7	4	4	4	4	7	6	7	1	South West
2020/03/28 10:00:06 PM GMT+1	Ibadan	2	34	3	3	4	2	2	0	1	1	0	1	1	4	4	4	5	6	6	6	5	5	4	7	7	5	5	4	5	5	4	5	1	South West
2020/03/28 10:02:38 PM GMT+1	Rivers	2	23	1	3	3	1	1	0	1	1	1	1	1;2	4	6	6	2	5	5	7	6	6	6	1	7	1	3	1	1	1	1	1	1	South West
2020/03/28 10:06:23 PM GMT+1	Ibadan	2	27	2	3	3	2	2	1	1	1	1	1	1;3;6	7	7	3	6	6	6	6	6	6	7	6	6	5	7	6	6	7	4	6	2	South West
2020/03/28 10:10:09 PM GMT+1	Ibadan	2	27	1	3	3	1	2	1	1	1	1	1	1;2;5;6	4	4	4	7	7	4	3	2	3	3	1	7	1	7	3	2	2	1	1	1	South West
2020/03/28 10:10:21 PM GMT+1	Nasarawa	2	27	2	1	3	2	3	0	1	1	1	1	6	6	7	7	1	7	1	7	1	7	7	7	7	7	3	3	7	2	5	4	4	South West
2020/03/28 10:11:03 PM GMT+1	Lagos	2	23	2	3	1	1	2	0	1	1	1	1	1;2;5;6	2	2	2	5	3	5	4	2	3	3	2	7	2	6	3	2	1	1	1	1	South West
2020/03/28 10:11:39 PM GMT+1	Ilorin	2	25	1	2	3	1	1	0	1	1	1	1	1;2;3;4;5;6	4	3	2	6	2	3	6	6	4	4	3	5	2	7	5	5	4	4	3	1	South West
2020/03/28 10:12:25 PM GMT+1	Ibadan	1	23	1	3	3	1	3	0	1	1	1	1	1;2;3;5;6	4	5	5	5	4	1	6	5	6	5	3	7	4	7	5	5	5	5	5	1	South West
2020/03/28 10:14:06 PM GMT+1	Ibadan	1	39	3	3	4	1	4	0	1	1	1	0	1;2;3;4;5;6	6	7	7	1	7	1	6	7	6	7	4	7	1	4	3	3	6	1	3	1	South West
2020/03/28 10:14:36 PM GMT+1	Ibadan	2	19	1	3	1	1	2	0	1	1	1	1	1;2;4;6	7	7	7	7	7	1	7	7	7	1	1	7	1	7	1	1	1	1	7	1	South West
2020/03/28 10:15:16 PM GMT+1	Sango Ota	1	22	1	3	3	2	4	0	1	1	1	1	1;2;3;5;6	7	6	7	6	5	1	6	3	7	5	4	7	4	5	5	2	3	4	3	1	South West
2020/03/28 10:15:20 PM GMT+1	Okeho	2	26	2	3	2	2	2	1	1	1	1	0	1;2;4;6	7	1	1	7	7	1	7	1	7	7	1	7	1	7	1	1	7	1	7	3	South West
2020/03/28 10:21:55 PM GMT+1	Lagos	1	26	1	3	3	2	2	0	1	1	1	1	1;2;3;4;5;6	7	7	7	4	7	1	7	7	7	7	2	6	3	7	7	7	7	5	7	1	South East
2020/03/28 10:22:47 PM GMT+1	Ibadan	1	19	1	3	1	2	4	1	1	0	0	1	1	7	7	7	7	3	1	6	6	7	7	1	7	1	4	3	4	7	1	1	1	South West
2020/03/28 10:23:05 PM GMT+1	Ilorin	1	36	3	3	4	2	3	0	1	1	1	1	1;2;3;6	7	7	7	1	4	1	7	7	7	7	7	7	4	5	5	4	7	2	4	1	South West
2020/03/28 10:27:24 PM GMT+1	Ibafo	2	18	1	3	1	1	2	1	1	1	1	1	1;5	3	3	1	1	1	3	4	1	7	1	2	7	2	1	1	1	6	1	5	1	South West
2020/03/28 10:37:07 PM GMT+1	Lagos	2	18	2	3	1	1	1	0	1	1	1	1	1;2;3;6	7	7	7	7	7	1	7	7	7	7	7	7	7	7	4	1	1	1	4	3	South West
2020/03/28 10:40:29 PM GMT+1	Ibadan	2	27	1	3	3	1	1	0	0	1	1	1	6	4	4	4	7	6	6	6	5	6	6	4	7	4	3	1	1	4	4	4	1	South West
2020/03/28 10:41:34 PM GMT+1	Ibadan	2	34	1	3	4	1	2	1	1	1	1	1	1;2;6	6	1	7	7	7	1	7	7	7	7	1	3	2	5	3	3	4	3	3	1	South West
2020/03/28 10:42:03 PM GMT+1	Lagos	2	30	2	3	4	1	2	0	1	1	1	1	1;2;3;4;5;6	7	6	7	1	6	1	7	7	7	7	1	5	1	6	4	4	2	4	2	1	South West
2020/03/28 10:43:01 AM GMT+1	Ibadan	2	22	1	3	1	1	1	0	1	1	1	1	1	7	7	7	1	7	1	7	7	7	7	7	1	7	7	7	7	1	7	7	1	South West
2020/03/28 10:47:38 PM GMT+1	Ogbomoso	1	22	1	3	3	1	1	0	1	1	1	1	1;2;3;5;6	6	4	6	2	2	1	7	4	1	6	3	6	3	6	6	2	6	2	7	1	South West
2020/03/28 10:48:13 PM GMT+1	Ibadan	2	27	1	3	3	1	4	0	1	0	1	1	2	4	5	5	5	6	4	5	4	6	5	5	5	4	5	4	5	5	5	5	2	South West
2020/03/28 10:51:32 PM GMT+1	Ibadan	1	24	2	2	1	1	1	0	1	0	1	1	1;2	2	2	4	1	7	1	7	2	7	1	1	7	1	2	1	1	1	1	1	1	South West
2020/03/28 10:51:47 AM GMT+1	Ibadan	1	25	2	2	3	1	2	0	1	1	1	1	1;6	7	7	7	1	5	1	7	7	5	7	1	4	1	4	4	3	7	1	4	1	South West
2020/03/28 10:57:33 PM GMT+1	Ilorin	2	24	1	3	3	1	1	0	1	1	1	1	6	7	5	6	1	4	1	7	2	2	2	1	5	1	5	2	2	1	1	1	1	South West
2020/03/28 10:57:46 PM GMT+1	Oyo	2	20	1	3	1	2	2	0	1	1	1	1	1;3;5;6	1	2	3	4	5	6	7	1	2	4	4	5	6	7	1	3	3	4	4	1	South South
2020/03/28 11:04:01 PM GMT+1	Lagos	2	25	2	3	3	2	2	0	1	1	1	1	1;3	6	7	5	5	5	1	7	5	5	5	5	7	4	5	4	4	6	5	5	1	South West
2020/03/28 11:04:35 AM GMT+1	Ogun state	2	23	1	3	1	1	2	1	1	1	0	1	1	3	1	1	7	1	6	7	7	7	1	3	5	1	7	1	1	1	7	1	1	South East
2020/03/28 11:04:48 AM GMT+1	Lagos	1	23	2	3	2	1	2	1	1	1	1	1	1;2	7	6	6	4	7	6	7	6	7	7	3	7	2	5	3	3	4	3	6	1	South East
2020/03/28 11:05:48 AM GMT+1	Abuja	1	23	2	3	2	2	3	0	0	1	1	1	6	7	7	4	7	7	3	7	7	7	7	1	7	1	2	1	3	1	1	7	1	South East
2020/03/28 11:05:59 AM GMT+1	Ibadan	1	24	1	3	2	1	1	1	1	1	1	1	1	6	5	4	4	5	2	5	3	5	5	4	5	4	5	4	4	4	4	4	1	South West
2020/03/28 11:06:43 AM GMT+1	Isolo	1	23	1	3	3	2	1	1	1	1	1	1	6	4	7	7	5	7	1	1	5	7	1	3	2	1	6	3	2	4	2	2	1	South West
2020/03/28 11:09:25 PM GMT+1	Ibadan	1	24	1	3	3	1	4	1	0	1	1	1	1;2;3;5	7	7	7	1	7	1	7	7	7	7	1	7	1	7	7	7	7	7	7	1	South West
2020/03/28 11:10:06 AM GMT+1	Uyo	1	23	1	4	3	1	3	1	1	1	1	1	2;3;6	4	7	7	3	7	3	7	7	6	3	1	7	1	4	2	1	2	3	4	1	South West
2020/03/28 11:11:18 PM GMT+1	Ibadan	2	19	1	3	1	2	3	1	1	0	0	1	6	5	3	1	1	1	1	7	6	2	1	2	7	4	5	3	1	7	3	4	1	South West
2020/03/28 11:13:52 PM GMT+1	Ibadan	1	26	2	2	3	1	1	0	1	1	1	1	1;2;3	7	7	7	7	7	1	7	7	7	1	1	7	1	4	4	4	2	4	4	1	South West
2020/03/28 11:15:02 AM GMT+1	Apete	2	25	2	3	2	2	2	1	1	1	1	1	1;2;3;4;5;6	7	7	7	1	7	1	7	7	7	7	7	7	1	7	7	7	7	1	2	1	South West
2020/03/28 11:18:09 PM GMT+1	Ilorin	2	40	2	3	5	1	2	0	1	1	1	1	2;5;6	7	7	7	6	4	1	7	1	5	2	5	4	5	7	4	4	1	5	1	1	South West
2020/03/28 11:18:55 PM GMT+1	Lagos	2	17	1	3	1	2	3	0	1	1	1	1	1	7	7	7	3	2	1	2	4	7	3	1	4	2	5	5	4	3	2	2	1	South West
2020/03/28 11:19:11 AM GMT+1	Ibadan	2	25	2	3	2	2	2	0	1	1	1	1	1;2;3;5;6	7	6	6	3	2	6	4	7	5	7	4	7	4	5	2	3	5	5	7	1	South West
2020/03/28 11:19:41 AM GMT+1	Ibadan	1	24	2	3	2	1	3	1	1	1	1	1	1;2;5;6	7	7	7	7	7	1	7	7	7	7	1	7	1	7	1	1	7	1	1	3	South West
2020/03/28 11:20:11 AM GMT+1	Ogun state	2	16	1	3	1	1	2	0	1	1	1	1	2;5	6	3	3	2	2	3	2	2	2	4	3	6	2	6	2	2	7	1	7	2	South West
2020/03/28 11:25:50 AM GMT+1	Lagos	1	18	2	3	1	2	3	1	1	1	1	1	1;3;6	7	7	7	1	7	1	7	7	7	7	1	7	1	7	1	1	7	1	1	1	South West
2020/03/28 11:30:43 AM GMT+1	Abeokuta	1	26	2	3	2	2	3	0	1	1	1	1	1;2;3	3	7	7	5	3	1	1	7	7	5	1	7	1	5	2	2	6	1	7	1	North West
2020/03/28 11:31:03 AM GMT+1	Oyo	2	20	1	3	1	1	2	1	1	1	1	0	1;3;6	1	1	2	7	1	7	3	2	1	1	1	6	1	6	4	1	1	3	2	1	South South
2020/03/28 11:31:39 PM GMT+1	Ibadan	2	32	3	3	3	1	1	0	1	1	1	1	1	7	6	7	1	7	1	7	2	7	7	4	7	1	7	4	4	7	1	1	1	South South
2020/03/28 11:33:48 AM GMT+1	Apete	1	18	1	3	1	2	2	0	1	1	1	1	1;2;3;4;5;6	7	7	7	7	7	1	7	7	7	7	4	7	2	7	3	1	7	3	7	1	South East
2020/03/28 11:34:50 AM GMT+1	Lagos	2	21	2	3	1	1	2	0	1	1	1	0	6	6	4	2	7	2	4	5	3	3	3	5	4	4	4	4	4	4	3	4	1	South East
2020/03/28 11:36:32 AM GMT+1	Ibadan	1	25	1	3	3	2	4	1	1	1	1	1	1;2;3;6	7	7	7	1	7	1	7	7	7	7	7	7	7	7	7	7	7	7	7	1	South East
2020/03/28 11:38:09 AM GMT+1	Ibadan	2	28	2	3	2	2	2	0	1	0	1	1	1;6	7	7	6	1	2	2	7	4	6	7	4	7	2	6	4	4	7	2	7	1	South East
2020/03/28 11:39:16 AM GMT+1	Ibadan	2	25	1	3	2	2	1	1	1	1	1	1	1;2;3;4;5;6	7	7	7	1	4	1	7	7	7	7	3	7	1	7	2	1	2	2	1	3	South West
2020/03/28 11:39:45 AM GMT+1	Abeokuta	2	20	1	3	1	1	2	0	1	1	1	0	1	7	7	1	1	7	1	7	7	7	7	1	7	1	7	1	1	1	1	1	1	South West
2020/03/28 11:40:28 AM GMT+1	Lagos	1	22	1	2	3	1	3	0	1	1	1	0	1;6	1	1	1	7	7	7	7	1	7	1	7	7	1	7	7	1	1	1	1	1	South West
2020/03/28 11:41:09 AM GMT+1	Ibadan	2	27	1	3	3	1	3	1	1	1	1	1	1;2;6	7	7	7	1	4	1	7	7	4	7	1	7	1	7	4	1	1	4	1	3	South West
2020/03/28 11:41:40 AM GMT+1	Lagos	1	24	2	3	2	1	2	1	1	1	1	1	1;6	7	5	7	7	5	1	7	7	7	7	1	7	1	7	4	1	7	1	7	1	North Central
2020/03/28 11:43:53 PM GMT+1	Ilorin	2	35	3	3	3	2	2	0	1	1	1	1	1;3;6	6	6	5	1	1	1	1	4	5	5	5	7	4	7	5	6	5	5	3	4	North Central
2020/03/28 11:44:44 PM GMT+1	Lagos	2	18	1	3	2	2	1	0	1	1	0	1	1;2	7	7	7	5	7	1	7	1	7	7	1	7	1	7	2	1	7	1	7	3	North Central
2020/03/28 11:47:10 AM GMT+1	Abule Ijoko,agbado	2	19	1	3	1	2	1	0	1	1	1	1	2;6	4	7	7	3	4	3	4	6	4	5	2	5	2	6	5	4	3	1	3	1	North Central
2020/03/28 11:47:58 PM GMT+1	Lagos	2	20	1	3	1	2	2	0	1	1	1	0	2	4	7	6	2	7	1	6	7	6	5	5	7	1	5	5	3	3	1	3	3	North Central
2020/03/28 11:51:04 AM GMT+1	Ibadan	2	23	2	3	1	1	2	1	1	1	1	1	1;2;3;4;5;6	6	7	4	2	6	1	7	6	7	6	1	7	3	5	2	2	4	3	3	1	North Central
2020/03/28 11:51:12 AM GMT+1	Ogun state	2	23	1	3	2	1	2	1	1	1	1	0	1;6	7	1	7	3	1	1	7	7	7	7	1	7	1	4	1	1	7	1	1	1	North Central
2020/03/28 11:53:09 AM GMT+1	Ibadan	1	24	2	3	2	1	3	1	1	1	1	1	1;2;3;4;5;6	7	7	3	2	7	2	7	6	7	7	3	7	1	7	4	2	5	2	7	1	North Central
2020/03/28 11:53:51 AM GMT+1	Ibadan	2	18	2	2	1	1	2	1	1	1	1	1	1;2;5;6	6	5	6	4	5	3	7	4	7	7	5	7	4	5	4	4	6	3	3	1	North Central
2020/03/28 11:54:14 AM GMT+1	Ibadan	1	28	2	4	2	1	2	1	1	1	1	1	1;2;5;6	7	7	7	5	7	1	7	7	5	7	3	7	1	6	4	4	7	1	7	1	North Central
2020/03/28 11:54:48 AM GMT+1	Ibadan	1	20	2	3	3	2	1	0	1	1	1	1	1;6	2	2	2	1	1	1	2	2	2	2	1	1	1	2	1	2	2	1	2	1	North Central
2020/03/28 11:58:01 AM GMT+1	Lagos	2	21	1	3	2	2	4	1	1	1	1	1	1;2;3;4;5;6	3	1	1	4	2	4	6	1	2	1	4	7	2	3	2	2	2	1	2	1	North Central
2020/03/28 11:59:19 AM GMT+1	Akure	2	33	3	3	4	1	2	0	1	1	1	1	1;2;3;4;5;6	7	7	7	1	3	1	7	6	4	6	5	5	6	6	6	6	6	6	6	4	North Central
2020/03/28 12:03:54 PM GMT+1	Ibadan	1	36	3	3	4	1	2	1	1	1	1	1	1;2;6	7	7	7	1	7	1	7	7	7	7	2	6	2	6	4	6	7	5	5	1	North Central
2020/03/28 12:05:34 PM GMT+1	Ifo	1	24	2	3	3	1	1	1	1	0	0	1	1	3	3	6	4	4	6	5	5	4	3	3	4	3	3	5	1	2	1	1	3	South South
2020/03/28 12:06:02 PM GMT+1	Ondo	1	47	3	3	4	1	3	1	1	1	1	1	2;6	5	6	7	6	7	1	7	7	7	7	2	6	2	4	4	4	5	2	4	1	South South
2020/03/28 12:06:18 PM GMT+1	Ondo	1	47	3	3	4	1	3	1	1	1	1	1	2;6	5	6	7	6	7	1	7	7	7	7	2	6	2	4	4	4	5	2	4	1	South South
2020/03/28 12:07:10 PM GMT+1	Ibadan	2	21	2	3	2	2	3	1	1	1	1	1	1;2;6	7	7	7	7	7	1	7	7	7	7	7	7	1	7	7	2	3	3	4	2	South South
2020/03/28 12:08:50 PM GMT+1	Lagos	1	24	2	3	2	1	4	1	1	1	1	0	1;2;3;5;6	4	2	2	4	4	1	7	7	7	7	3	4	4	5	1	1	7	5	2	1	South South
2020/03/28 12:18:36 PM GMT+1	Lagos	2	26	1	3	3	2	4	1	1	1	1	1	2;3;5;6	5	4	5	5	1	1	2	3	4	2	2	7	1	4	2	1	6	1	1	1	South South
2020/03/28 12:20:14 PM GMT+1	Lagos	2	25	2	3	2	1	2	0	1	1	1	1	1;2;5;6	7	7	7	1	4	1	7	7	7	7	4	7	6	7	4	4	2	1	1	1	North Central
2020/03/28 12:20:33 PM GMT+1	Ibadan	1	16	1	3	1	1	4	0	1	1	1	1	2;4;6	7	7	7	7	1	1	7	7	7	7	1	7	1	4	4	3	7	3	7	3	North Central
2020/03/28 12:22:30 AM GMT+1	Ibadan	1	25	2	3	4	2	4	1	1	1	1	1	1;2;3;4;5;6	7	6	6	6	4	1	7	6	7	6	4	6	4	5	5	6	6	5	7	4	North West
2020/03/28 12:22:48 PM GMT+1	Lagos	2	20	1	3	3	1	3	1	1	1	1	1	2	4	4	7	7	7	1	7	6	7	3	5	7	5	5	3	3	5	3	4	3	South South
2020/03/28 12:25:52 PM GMT+1	Lagos	1	25	3	3	2	1	2	1	1	1	1	1	1;2;3;5;6	7	7	3	2	1	1	7	5	4	5	4	7	3	6	6	3	7	2	5	3	South South
2020/03/28 12:26:42 PM GMT+1	Ibadan	2	25	1	3	2	1	3	1	1	1	1	1	1	7	7	7	1	7	1	7	7	7	5	7	7	3	4	2	2	7	3	5	1	South South
2020/03/28 12:26:44 PM GMT+1	Jos	2	51	3	4	4	1	2	1	1	1	1	1	1;2;3;6	5	5	7	7	7	3	6	6	4	4	4	5	2	5	4	4	5	4	5	1	South South
2020/03/28 12:30:30 PM GMT+1	Apete	1	18	1	2	4	1	3	0	1	1	1	1	1;2;3;4;6	7	7	7	4	5	1	7	7	7	7	4	7	4	5	5	4	7	7	7	1	South South
2020/03/28 12:31:08 PM GMT+1	Ibadan	2	29	1	3	2	1	4	0	1	1	1	1	6	7	7	7	4	7	1	7	4	7	4	3	7	1	5	3	2	1	1	2	1	South South
2020/03/28 12:32:16 PM GMT+1	Ibadan	2	22	1	3	2	2	2	1	1	1	1	1	1;2;5;6	7	7	7	1	7	1	7	7	7	7	7	7	7	7	7	7	7	7	7	1	South South
2020/03/28 12:33:06 AM GMT+1	Ilorin	2	26	2	3	4	1	1	0	1	1	1	1	1;2;3;5;6	6	6	4	3	4	2	6	7	4	4	4	6	2	4	3	4	6	2	4	1	North East
2020/03/28 12:33:46 PM GMT+1	Ibadan	1	20	2	3	1	1	2	0	1	1	1	1	1;2;5;6	7	7	7	1	7	1	7	5	7	6	2	6	3	6	4	7	7	4	3	3	North West
2020/03/28 12:34:00 PM GMT+1	Ibadan	2	21	1	3	2	1	2	0	0	1	1	1	5	3	3	4	1	7	3	1	2	2	1	1	1	3	4	4	1	1	1	1	2	North West
2020/03/28 12:36:24 PM GMT+1	Ile Ife	2	24	2	3	2	1	2	1	1	1	1	1	1;2;3;4;5;6	5	5	6	3	7	1	7	5	6	5	5	6	4	5	4	4	6	5	6	3	North West
2020/03/28 12:36:46 PM GMT+1	Sango Ota	2	18	1	3	2	1	3	1	1	1	1	1	1	7	7	7	1	7	1	7	7	7	7	7	7	1	6	6	1	5	4	1	1	North West
2020/03/28 12:36:58 PM GMT+1	Ipetumodu	2	23	1	3	2	2	1	0	1	1	1	1	1;2;3;4;6	7	7	7	1	7	1	7	1	7	7	2	6	3	4	3	2	7	3	3	1	North West
2020/03/28 12:38:38 PM GMT+1	Ibadan	1	24	2	3	3	1	2	1	1	1	1	1	2	4	6	6	2	5	2	6	5	6	5	4	6	4	5	4	3	4	4	3	1	South South
2020/03/28 12:39:42 PM GMT+1	Ibadan	1	22	2	3	2	2	3	1	1	1	1	0	1;6	7	7	7	4	2	1	7	4	5	4	1	4	1	4	4	4	3	1	4	1	North West
2020/03/28 12:42:21 PM GMT+1	Ogun state	2	23	2	3	1	1	1	0	1	1	1	1	1;2	7	1	7	4	3	2	5	6	6	6	4	5	4	4	2	2	2	4	7	1	North West
2020/03/28 12:43:17 PM GMT+1	Lagos	2	22	2	3	3	2	4	1	1	1	1	1	1;2;3;4;5;6	7	7	7	2	5	1	7	7	7	7	4	7	4	7	6	7	3	6	4	1	North West
2020/03/28 12:44:31 PM GMT+1	Sango Ota	1	20	1	3	2	1	2	1	1	1	1	1	2;6	7	7	7	6	7	1	6	7	7	5	6	7	6	7	4	2	7	5	6	1	North West
2020/03/28 12:46:05 PM GMT+1	Abeokuta	2	23	1	3	2	2	2	0	1	1	1	1	3;4;6	3	7	7	3	6	4	7	7	7	7	4	6	5	4	5	5	4	4	4	1	North West
2020/03/28 12:46:52 PM GMT+1	Katsina	2	40	3	3	4	2	2	1	1	1	1	1	1;2;3;4;5;6	7	7	3	7	4	1	5	7	7	7	3	7	1	4	2	2	7	2	6	1	North West
2020/03/28 12:47:25 PM GMT+1	Ibadan	2	22	1	3	2	1	2	0	1	1	1	1	1;3;4;6	4	4	5	5	5	2	6	5	6	6	2	2	2	2	2	2	2	1	2	1	North West
2020/03/28 12:47:39 PM GMT+1	Kwara	2	27	1	2	3	3	1	1	1	1	1	1	2;3;6	7	7	7	1	4	1	7	4	7	7	6	6	7	7	6	5	5	3	5	1	South East
2020/03/28 12:48:26 PM GMT+1	Ibadan	1	22	1	3	2	1	2	0	1	1	1	1	1;2	7	5	6	1	5	1	7	7	6	6	4	4	2	6	3	3	4	2	5	1	South West
2020/03/28 12:50:29 PM GMT+1	Ilorin	2	24	2	4	3	1	3	1	1	1	1	1	1;2;3;4;5;6	7	7	5	6	4	1	7	7	7	7	7	7	7	7	6	5	1	6	4	1	South South
2020/03/28 12:51:24 PM GMT+1	Jos	2	42	3	4	4	1	2	1	1	1	1	1	1;2;3;5;6	6	6	6	4	7	1	7	7	7	7	5	6	2	6	2	5	6	6	7	1	South South
2020/03/28 12:51:36 PM GMT+1	Ota	2	36	3	2	4	1	3	0	1	1	1	1	1;2;4;6	6	6	5	4	7	1	6	2	7	7	2	2	3	5	5	5	5	5	5	2	North Central
2020/03/28 12:51:51 PM GMT+1	Lagos	2	23	2	3	3	2	1	0	1	0	0	1	6	7	4	3	6	7	7	7	1	1	1	1	6	2	4	3	3	1	1	3	4	South West
2020/03/28 12:52:23 PM GMT+1	Ibadan	1	26	1	3	2	1	3	0	1	1	1	1	6	7	7	7	4	1	1	7	7	7	2	1	7	1	4	3	5	1	1	1	1	South South
2020/03/28 12:52:38 PM GMT+1	Kwara	1	31	3	3	3	1	2	1	1	1	1	1	1;2;3	7	7	7	1	7	1	7	7	7	7	1	1	1	4	1	3	7	1	7	4	South East
2020/03/28 12:52:45 PM GMT+1	Ibadan	1	27	2	3	3	1	2	1	1	1	1	1	1;2;6	6	6	6	5	6	4	5	4	6	6	4	4	4	5	4	4	6	4	4	1	South East
2020/03/28 12:53:03 PM GMT+1	Kwara	2	23	1	3	3	2	3	0	1	1	1	1	1;3;6	4	5	7	2	1	1	6	6	6	7	3	4	2	6	2	1	2	1	3	1	South East
2020/03/28 12:55:01 PM GMT+1	Kota-Ekiti	2	42	3	3	4	1	3	1	1	1	1	1	1;2;3;4;5;6	7	7	6	1	7	1	7	7	6	6	1	7	1	5	2	1	1	4	1	1	South East
2020/03/28 12:55:02 PM GMT+1	LALUPON	2	27	1	3	3	2	1	0	0	0	1	1	1;2;3;4;5;6	6	5	7	4	7	2	7	4	7	7	5	7	4	6	3	2	4	3	3	1	South East
2020/03/28 12:56:18 PM GMT+1	Jos	2	36	3	4	4	1	3	1	1	1	1	1	2;3;4;6	6	7	7	5	4	2	7	7	6	7	6	6	7	7	7	7	6	7	7	3	South East
2020/03/28 12:56:27 PM GMT+1	Jos	2	36	3	4	4	1	3	1	1	1	1	1	2;3;4;6	6	7	7	5	4	2	7	7	6	7	6	6	7	7	7	7	6	7	7	3	South East
2020/03/28 12:56:58 PM GMT+1	Jos	2	36	3	4	4	1	3	1	1	1	1	1	2;3;4;6	6	7	7	5	4	2	7	7	6	7	6	6	7	7	7	7	6	7	7	3	South East
2020/03/28 12:57:22 PM GMT+1	Ibadan	2	20	1	3	2	2	2	0	1	1	1	1	1;2;3;5;6	7	3	4	7	5	6	7	5	6	1	1	3	1	6	2	1	1	1	1	1	South East
2020/03/28 12:58:02 PM GMT+1	Ibadan	1	19	2	3	1	2	2	0	1	1	1	1	1;2	7	7	7	1	7	7	7	7	1	1	7	7	7	7	7	7	7	1	7	1	South East
2020/03/28 12:58:54 PM GMT+1	Abuja	2	35	3	3	4	2	4	1	1	1	1	1	1;2;3;6	7	7	7	2	6	5	6	6	6	1	2	3	1	4	2	3	1	3	1	2	South East
2020/03/28 12:59:51 PM GMT+1	Ibadan	1	25	2	3	2	1	1	0	1	1	1	1	1;2;3;5;6	7	7	7	4	6	1	7	7	7	7	1	7	1	5	4	2	4	2	2	3	South East
2020/03/28 2:03:12 PM GMT+1	Benin City	2	28	1	3	3	1	2	1	1	1	1	1	1;2;4;5;6	7	7	6	1	6	1	1	7	2	5	4	6	1	5	5	5	5	2	4	1	South East
2020/03/28 2:03:55 PM GMT+1	Ibadan	1	18	1	3	1	2	3	1	1	1	1	1	1;2;3;6	7	7	7	1	7	1	7	7	7	6	1	7	1	5	3	3	7	1	7	1	South East
2020/03/28 2:07:02 PM GMT+1	Lagos	1	19	2	3	2	1	2	0	1	1	1	1	1;2;3	7	7	7	4	7	1	7	7	5	6	4	7	3	4	4	2	1	3	2	1	South East
2020/03/28 2:07:41 PM GMT+1	Lagos	2	19	1	3	3	2	2	1	1	1	1	1	1	7	7	7	7	7	4	3	4	4	4	3	4	3	3	3	3	2	6	6	1	South East
2020/03/28 2:07:59 PM GMT+1	Lagos	1	20	1	3	1	2	1	1	1	0	1	1	1	7	7	7	1	7	1	7	7	7	7	1	7	1	7	5	3	7	7	7	1	South East
2020/03/28 2:10:53 PM GMT+1	Jos	1	29	2	4	5	1	3	1	1	1	1	1	1;2;3	7	7	7	1	7	1	7	7	7	7	7	7	7	7	7	4	1	7	3	2	South East
2020/03/28 2:11:47 PM GMT+1	Ilorin	1	34	3	3	5	1	3	1	1	1	1	1	1;2;3;4;6	7	7	5	1	7	1	7	7	7	2	1	7	1	7	7	1	7	1	1	1	South East
2020/03/28 2:12:17 PM GMT+1	Lagos	1	25	1	3	3	1	3	0	1	1	1	1	1;2	7	1	7	4	4	4	5	4	4	4	1	4	3	2	2	3	3	3	3	1	South East
2020/03/28 2:12:43 PM GMT+1	Ilorin	1	20	2	3	1	1	3	0	1	1	1	1	1;2;3;4;5;6	7	7	6	4	7	1	7	7	7	7	7	7	1	7	7	4	7	2	7	1	South East
2020/03/28 2:13:22 PM GMT+1	Ogun state	1	23	1	3	3	2	2	0	1	1	1	1	1;2;6	7	5	7	7	1	5	7	6	1	5	6	7	1	5	2	4	7	3	6	1	South East
2020/03/28 2:14:05 PM GMT+1	Akure	2	20	1	3	1	1	1	0	1	1	1	1	1;2;3;4;5;6	5	5	5	3	5	3	5	5	3	4	5	6	5	5	3	4	7	2	7	1	North West
2020/03/28 2:14:24 PM GMT+1	Ibadan	2	21	2	3	2	2	2	0	1	1	1	1	1;3	7	7	7	1	7	1	7	7	7	7	1	7	1	4	5	2	7	1	2	1	North West
2020/03/28 2:14:52 PM GMT+1	Lagos	1	24	2	3	3	2	3	1	1	1	1	0	6	4	7	7	6	7	1	7	7	6	7	5	4	4	4	4	4	4	4	4	1	North West
2020/03/28 2:16:59 PM GMT+1	Ibadan	2	27	1	3	2	1	2	0	0	1	1	0	1;2;3;4;5;6	7	7	7	1	7	1	7	7	7	7	1	7	1	4	4	4	4	4	4	3	North West
2020/03/28 2:17:32 PM GMT+1	Jos	2	45	3	4	4	1	3	1	1	1	1	1	1;2;3;4;5;6	5	5	6	2	5	1	7	6	5	6	4	6	3	5	3	3	3	3	2	3	North West
2020/03/28 2:17:46 PM GMT+1	Lagos	2	25	1	4	2	1	2	1	1	1	1	1	1;2;4;5;6	7	7	7	6	7	1	1	7	7	7	7	7	5	7	7	7	7	6	4	1	North West
2020/03/28 2:17:57 PM GMT+1	Ibadan	1	27	2	3	3	1	2	0	1	1	1	1	3;6	7	7	6	3	7	7	7	7	7	7	3	7	3	7	3	5	6	1	1	4	North Central
2020/03/28 2:18:07 PM GMT+1	Ibadan	2	20	1	3	2	1	2	1	1	1	1	1	2;6	7	7	7	1	7	1	7	7	7	7	3	7	3	6	3	2	7	3	3	3	North Central
2020/03/28 2:18:56 PM GMT+1	Jos	2	24	1	2	3	1	1	1	1	1	1	1	1;2;5;6	7	7	7	1	7	1	7	7	7	7	5	7	1	4	3	3	7	3	1	1	North Central
2020/03/28 2:19:28 PM GMT+1	Ilorin	1	33	3	3	5	1	3	1	1	1	1	1	1;2;3;4;6	7	7	7	1	7	1	7	1	7	7	1	7	1	4	1	1	7	1	1	1	South West
2020/03/28 2:23:54 PM GMT+1	Ibadan	1	22	2	3	2	1	2	1	1	1	1	1	1;4;5;6	5	4	7	6	7	1	7	5	7	7	3	7	1	4	1	3	3	3	3	1	North East
2020/03/28 2:25:05 PM GMT+1	Lagos	1	33	3	3	4	1	3	1	1	1	1	1	1;2	7	7	7	6	7	1	7	7	7	7	1	4	3	7	5	6	2	4	2	2	North East
2020/03/28 2:25:05 PM GMT+1	Ogbomoso	1	24	2	3	3	1	3	1	1	1	1	1	1;2;3;4;6	7	7	7	1	7	1	7	6	7	7	1	7	1	7	3	1	7	1	5	1	North East
2020/03/28 2:25:17 PM GMT+1	Ogbomoso	1	24	2	3	3	1	3	1	1	1	1	1	1;2;3;4;6	7	7	7	1	7	1	7	6	7	7	1	7	1	7	3	1	7	1	5	1	North East
2020/03/28 2:25:28 PM GMT+1	Ogun	2	28	2	3	3	1	3	1	1	1	1	1	1;2;6	7	7	7	5	6	1	7	4	5	7	4	7	2	6	5	2	5	4	2	1	North East
2020/03/28 2:25:55 PM GMT+1	Omotolani	1	24	1	3	3	2	3	1	1	1	1	1	1;2;3	7	7	7	6	7	1	7	7	7	2	7	7	7	7	7	7	7	7	7	1	North West
2020/03/28 2:26:09 PM GMT+1	Ogbomosho	1	21	2	3	3	1	3	0	1	1	1	1	1;2	7	7	7	4	7	1	4	1	1	1	1	7	1	7	3	2	4	2	1	1	North West
2020/03/28 2:26:36 PM GMT+1	Ilorin	1	18	1	3	1	1	2	1	1	1	1	1	1;2;5;6	6	5	5	6	6	3	6	2	6	5	5	6	3	6	5	6	5	5	3	1	North West
2020/03/28 2:29:38 PM GMT+1	Ilorin	2	27	1	3	3	1	1	0	1	1	1	1	1;2;6	3	7	4	7	7	1	7	4	7	6	1	7	1	6	2	3	7	1	1	1	North West
2020/03/28 2:30:10 PM GMT+1	Ilesa	1	17	2	3	2	1	4	0	1	1	1	1	1;3;5	7	7	7	1	1	1	1	7	1	1	1	7	1	7	1	1	1	1	1	1	North West
2020/03/28 2:31:59 PM GMT+1	Ibadan	2	25	1	3	3	2	1	0	1	1	0	1	6	7	7	1	1	7	1	7	7	7	7	1	7	1	7	1	1	7	1	1	2	North West
2020/03/28 2:32:23 PM GMT+1	Ogbomoso	2	29	2	3	3	2	2	0	1	1	1	1	6	6	7	5	5	6	1	6	1	6	7	4	6	4	7	4	4	7	4	6	4	North West
2020/03/28 2:35:35 PM GMT+1	Lagos	2	22	1	3	1	2	2	1	1	1	1	1	1;2;3;4;5;6	7	7	7	1	7	1	7	7	7	7	1	7	1	7	7	7	7	7	7	1	South West
2020/03/28 2:36:46 PM GMT+1	Jos	2	18	1	4	1	1	2	1	1	1	1	1	1;6	2	1	1	1	2	3	7	1	1	5	4	7	3	3	3	1	1	1	1	4	South West
2020/03/28 2:36:57 PM GMT+1	Dutse	1	21	1	3	3	1	3	1	1	1	1	1	1;2;3;4;5;6	6	7	6	4	2	2	6	7	6	6	3	6	3	6	5	5	5	5	5	2	South West
2020/03/28 2:37:17 PM GMT+1	Abuja	1	31	3	3	4	1	3	0	1	1	1	1	1;2;3;4;5;6	7	7	7	7	6	2	7	7	6	4	2	2	2	4	3	3	2	6	5	1	South West
2020/03/28 2:37:27 PM GMT+1	Ibadan	2	22	1	3	2	2	2	1	1	1	0	1	1	7	7	7	1	7	1	7	7	7	7	7	7	7	7	7	5	7	6	6	3	South West
2020/03/28 2:40:03 PM GMT+1	Ibadan	2	37	3	3	4	1	3	1	1	1	1	1	1;2;3;4;5;6	7	5	4	7	7	4	7	5	6	7	6	7	7	7	7	7	2	4	2	2	South West
2020/03/28 2:40:04 PM GMT+1	Enugu	2	29	1	3	3	2	1	0	1	1	1	1	1;4;5;6	7	4	4	2	7	1	7	4	3	7	4	7	4	7	4	6	7	2	4	1	South West
2020/03/28 2:40:52 PM GMT+1	Lagos	1	23	1	3	3	2	1	1	1	1	1	1	1;2;6	2	6	7	1	6	2	7	7	6	7	6	7	7	7	7	3	5	6	7	1	South West
2020/03/28 2:43:29 PM GMT+1	Ilorin	2	20	2	3	1	1	2	0	1	1	1	1	1;3;6	7	4	1	7	1	1	1	3	5	5	1	7	2	7	3	2	4	2	1	1	South West
2020/03/28 2:48:00 PM GMT+1	Lagos	1	27	2	4	3	1	4	1	1	1	1	1	1;2;6	7	7	7	1	7	1	7	7	7	7	1	7	1	6	2	2	4	1	1	1	South West
2020/03/28 2:50:15 PM GMT+1	Ogun state	1	21	2	3	3	2	2	1	1	1	1	1	1;2;6	7	7	6	2	7	2	7	6	6	7	2	7	2	6	6	6	6	1	7	1	South West
2020/03/28 2:58:14 AM GMT+1	Abuja	1	25	2	4	3	1	4	1	1	1	1	1	1;3;4;5;6	6	7	6	1	7	1	7	6	6	3	4	6	1	6	4	4	2	3	6	1	South West
2020/03/28 3:00:01 PM GMT+1	Lagos	2	30	1	3	2	1	2	0	1	1	1	1	3	7	7	7	4	7	1	7	7	7	4	5	6	1	5	6	5	7	3	7	1	South West
2020/03/28 3:00:23 PM GMT+1	Lagos	1	22	1	3	3	2	3	1	1	1	1	1	1;2;3;4;5;6	7	4	5	6	7	1	7	4	7	7	3	7	5	7	6	4	5	4	7	2	South West
2020/03/28 3:00:34 PM GMT+1	Oyo	1	18	2	3	1	1	2	1	1	1	1	0	1;2;6	1	7	7	7	5	7	3	1	7	7	1	3	1	4	3	1	4	1	1	1	South West
2020/03/28 3:00:57 PM GMT+1	Ibadan	2	22	1	3	2	2	2	1	1	1	1	1	1;3;6	6	7	7	3	7	1	7	6	7	7	1	7	2	7	4	3	6	4	5	1	South West
2020/03/28 3:01:20 PM GMT+1	Ogun	1	24	2	4	3	1	2	0	1	1	1	1	1;2;3;5;6	6	7	7	4	6	3	7	7	6	6	3	6	3	6	5	6	4	2	3	1	South West
2020/03/28 3:01:40 PM GMT+1	Ibadan	2	21	2	3	3	2	2	1	1	1	1	1	1;2;3;4;5;6	7	5	7	1	3	1	7	6	7	7	2	5	2	6	4	4	5	3	5	1	South West
2020/03/28 3:02:57 PM GMT+1	Plateau	1	33	1	4	3	1	1	1	1	1	1	1	1;2;3;5;6	6	5	6	1	5	1	5	6	6	6	4	3	3	5	3	3	5	3	5	1	South West
2020/03/28 3:04:01 PM GMT+1	Lagos	2	26	2	3	3	2	3	0	1	1	0	1	1;2;3;5;6	7	6	6	6	4	7	7	6	2	6	1	7	1	4	1	1	6	4	5	1	South West
2020/03/28 3:06:17 PM GMT+1	Ibadan	2	22	1	3	2	2	4	1	1	1	1	1	1;2;3;4;5;6	4	3	4	7	4	3	7	4	5	7	5	7	4	7	4	2	4	3	7	1	South West
2020/03/28 3:07:44 PM GMT+1	Victoria Island Lagos	2	45	3	4	4	1	2	0	1	1	1	1	1;2;4;6	7	7	6	1	7	1	7	7	7	7	2	6	1	5	5	5	7	5	4	4	South West
2020/03/28 3:17:33 PM GMT+1	Ibadan	1	23	2	3	3	1	3	1	1	1	1	1	1;3;4;6	7	7	7	1	7	1	7	7	7	7	1	7	1	1	1	1	7	1	7	1	South West
2020/03/28 3:17:49 PM GMT+1	Lagos	2	22	1	2	3	1	3	0	1	1	0	1	2	7	7	4	6	7	3	7	6	6	7	3	7	6	6	5	3	7	3	5	4	South West
2020/03/28 3:22:15 PM GMT+1	Ibadan	2	24	2	3	2	1	2	0	0	1	1	1	2	6	7	7	4	7	2	5	6	7	7	7	7	3	5	5	1	7	1	1	1	South West
2020/03/28 3:22:49 PM GMT+1	Ado Ekiti	1	44	3	3	4	1	1	1	1	1	1	0	2	5	6	6	2	2	1	5	5	5	5	2	3	2	3	4	5	2	4	5	1	South West
2020/03/28 3:23:20 PM GMT+1	Ibadan	2	21	1	2	2	1	2	0	1	1	1	1	1;2;3;6	5	4	3	5	5	1	1	3	1	7	3	6	5	6	4	2	7	3	7	3	South West
2020/03/28 3:25:27 PM GMT+1	Ilorin	2	23	1	3	1	2	2	1	1	1	1	1	2;6	5	5	7	4	7	1	7	5	7	4	4	7	7	7	7	6	7	6	7	4	South West
2020/03/28 3:26:58 PM GMT+1	Ibadan	2	19	1	3	1	2	4	1	1	1	1	1	1	7	7	7	1	7	2	7	7	7	5	1	5	1	6	1	2	4	2	1	1	South West
2020/03/28 3:28:07 PM GMT+1	Jos	1	41	3	4	4	1	1	1	1	1	1	1	1;3;4;5;6	7	7	7	1	1	1	7	7	7	7	3	6	1	3	3	4	6	3	6	1	South West
2020/03/28 3:31:15 PM GMT+1	Kogi	1	21	2	3	3	1	3	0	1	1	1	0	3	7	7	6	2	3	1	4	6	6	1	3	5	1	4	3	4	6	3	4	4	South West
2020/03/28 3:34:59 PM GMT+1	Ijebu Ode	2	25	2	3	2	1	2	0	1	1	1	1	3;5;6	7	7	7	4	7	2	7	7	7	7	1	7	1	4	4	4	3	2	5	1	South West
2020/03/28 3:39:35 PM GMT+1	Ibadan	2	19	2	3	1	2	4	1	0	1	1	1	1;2;3;5;6	7	7	7	7	7	1	7	7	7	7	1	7	7	7	7	1	7	1	7	1	South West
2020/03/28 3:40:00 PM GMT+1	Owerri	1	26	2	2	3	1	2	1	0	0	1	1	6	7	7	7	1	7	1	7	7	7	7	7	7	1	7	1	7	7	1	1	1	South West
2020/03/28 3:44:03 PM GMT+1	Lagos	1	20	1	3	3	2	2	1	1	1	1	1	6	7	7	7	1	7	1	7	7	4	2	2	6	1	5	3	3	5	2	5	1	South West
2020/03/28 3:46:37 PM GMT+1	Oyo state	1	23	2	3	3	1	2	1	1	1	1	1	1;2;5;6	7	5	4	4	4	5	7	3	5	6	4	7	3	5	5	3	6	4	4	1	South West
2020/03/28 3:47:37 PM GMT+1	Lagos	1	27	3	3	3	2	3	0	1	1	1	1	1;2;6	7	7	7	1	7	1	7	7	2	7	4	7	4	5	4	4	5	4	5	1	South West
2020/03/28 3:54:23 AM GMT+1	Kaduna	2	27	2	4	3	1	4	0	1	1	1	0	3;5;6	3	6	7	7	7	1	7	2	5	7	1	1	1	3	1	1	1	1	1	1	South West
2020/03/28 3:56:20 PM GMT+1	Ibadan	2	20	1	3	1	1	3	0	1	1	1	1	6	6	5	4	6	4	2	7	4	7	4	1	7	1	4	4	2	2	2	2	1	South West
2020/03/28 3:56:42 PM GMT+1	Oyo state	2	21	2	3	1	2	2	0	1	1	1	1	1;3	7	7	7	1	1	1	7	7	7	7	4	6	4	6	6	4	7	4	5	1	South West
2020/03/28 4:00:34 PM GMT+1	Ibadan	1	20	2	3	2	1	2	0	1	0	1	1	1;2;3;6	7	7	7	7	6	7	7	7	7	7	1	4	2	5	1	1	1	1	2	1	South West
2020/03/28 4:01:02 PM GMT+1	Ilorin	2	32	3	3	4	2	2	1	1	1	1	1	1;2;3;5;6	5	4	4	4	4	4	6	4	6	2	4	5	3	5	4	2	4	3	5	2	South West
2020/03/28 4:01:30 PM GMT+1	Lagos	2	20	1	2	3	1	2	0	1	1	1	1	2	6	5	7	1	4	1	5	4	5	2	1	7	2	5	3	3	1	1	2	4	South West
2020/03/28 4:03:18 PM GMT+1	Ogun state	1	22	2	3	3	1	2	0	1	1	1	0	1;2;3;4;5;6	7	7	7	7	7	1	7	7	7	7	1	7	1	4	4	2	2	1	1	1	South West
2020/03/28 4:04:18 PM GMT+1	Matogun	2	26	2	3	2	2	1	1	1	1	1	1	1;2	4	7	7	3	7	1	7	3	7	7	3	5	1	4	1	1	5	1	1	1	South West
2020/03/28 4:06:26 PM GMT+1	Ibadan	2	19	2	3	1	1	2	0	1	1	1	1	1;2;6	7	5	3	1	1	4	7	5	4	3	4	7	1	4	3	1	7	1	5	3	South West
2020/03/28 4:07:34 PM GMT+1	Ibadan	2	19	1	3	1	1	1	1	1	1	1	1	2	7	7	7	7	7	7	7	7	7	7	7	7	1	1	1	1	7	7	1	3	South West
2020/03/28 4:14:51 PM GMT+1	Sagamu	2	20	1	3	1	1	4	0	1	1	1	1	1;2;6	7	7	7	5	4	2	7	7	7	7	1	7	1	5	5	2	1	1	1	1	South West
2020/03/28 4:17:38 PM GMT+1	Ilorin	2	27	1	2	1	1	2	0	1	1	1	1	3;4;6	4	5	7	7	7	2	7	7	7	2	5	7	4	6	6	5	6	4	5	4	South West
2020/03/28 4:21:02 PM GMT+1	Ibadan	2	21	2	3	2	2	3	1	1	1	0	1	1;2;5;6	5	4	5	6	7	5	7	4	3	6	4	6	5	4	5	5	7	6	6	3	South West
2020/03/28 4:21:26 PM GMT+1	Abeokuta	1	22	1	3	3	2	3	0	1	1	1	1	1;2;3;6	4	3	4	5	4	6	7	3	6	6	4	5	4	5	4	4	5	3	5	4	South West
2020/03/28 4:26:06 PM GMT+1	Lagos	1	17	2	3	1	1	1	0	1	1	1	1	1;6	6	4	4	5	3	4	4	4	4	3	5	7	3	6	5	6	4	3	4	1	South West
2020/03/28 4:26:34 PM GMT+1	Ilorin	2	27	2	3	3	1	2	0	1	1	1	1	6	4	1	1	3	1	1	7	4	7	2	1	3	1	2	3	2	5	2	2	1	South West
2020/03/28 4:27:38 PM GMT+1	Lagos	1	23	2	4	3	2	3	1	1	1	1	1	1;2;5;6	7	7	7	6	4	1	4	7	5	7	5	7	5	7	7	5	7	6	7	4	South West
2020/03/28 4:27:53 PM GMT+1	Yola North	2	23	1	4	3	1	3	1	1	1	1	1	1;2;5;6	3	5	3	4	3	2	3	3	3	4	2	3	2	2	2	1	1	1	1	1	South West
2020/03/28 4:33:50 PM GMT+1	Iwo	2	26	2	3	1	1	1	0	1	1	0	0	1	7	4	1	4	4	4	7	4	4	7	1	7	1	7	4	5	1	1	1	1	South West
2020/03/28 4:36:30 PM GMT+1	Ibadan	2	25	1	3	3	1	1	1	1	1	1	1	1;3;4;5;6	6	7	7	5	7	1	7	1	7	2	1	7	1	7	5	1	1	5	5	2	South West
2020/03/28 4:40:45 PM GMT+1	Ibadan	2	58	3	3	4	1	1	0	1	1	1	1	1;2;3;5;6	4	6	3	6	5	2	6	4	6	5	1	7	1	5	3	3	4	3	5	1	South West
2020/03/28 4:45:19 PM GMT+1	Osogbo	2	26	2	3	3	1	1	1	1	1	1	1	1;3;5;6	4	6	4	7	5	2	6	1	5	1	4	3	1	7	4	4	3	1	7	3	South West
2020/03/28 4:48:57 PM GMT+1	Badagry	2	23	2	3	2	2	1	0	1	1	0	1	2;6	7	7	3	7	1	1	7	3	5	1	1	6	1	5	2	1	5	3	4	1	South West
2020/03/28 4:51:41 PM GMT+1	Benin City	2	52	3	3	4	1	2	1	1	1	1	1	1;3;4;5;6	7	7	7	1	7	2	7	4	3	7	2	7	2	6	6	6	7	2	7	1	South West
2020/03/28 4:52:08 PM GMT+1	Ibadan	2	53	3	3	3	1	2	0	1	1	0	1	2	7	7	4	7	3	3	7	4	4	7	3	7	1	7	7	3	7	1	6	2	South West
2020/03/28 4:54:38 PM GMT+1	Ilorin	2	40	3	3	3	2	3	0	1	1	1	1	1;2;3;4;5;6	6	6	4	4	3	2	6	2	7	7	5	7	6	7	6	7	7	7	7	1	South West
2020/03/28 4:55:30 PM GMT+1	Lagos	1	22	2	3	3	2	2	0	0	1	1	0	1;3;6	5	5	7	5	5	5	5	5	4	3	3	5	4	4	4	5	4	3	4	4	South West
2020/03/28 5:00:01 PM GMT+1	Port Harcourt	2	37	2	4	3	1	2	1	1	1	1	1	1;2;3;4;5;6	7	5	6	2	5	2	7	6	6	7	3	7	2	6	3	2	3	3	4	1	South West
2020/03/28 5:03:45 PM GMT+1	Inisa	2	25	1	3	1	2	3	1	1	1	1	1	3	7	5	7	1	3	1	6	7	7	7	1	7	1	7	4	4	4	1	1	2	South West
2020/03/28 5:04:08 PM GMT+1	Lagos	2	50	3	3	4	1	4	0	1	1	1	1	1;2;3;4;5;6	7	7	7	2	7	1	7	7	7	7	2	5	2	6	4	4	4	4	4	1	South West
2020/03/28 5:06:12 PM GMT+1	Ibadan	1	23	1	3	2	1	1	1	1	1	1	1	1;2;3;4;6	6	7	7	3	4	1	7	6	7	7	1	7	2	4	4	3	3	2	2	3	South West
2020/03/28 5:08:35 PM GMT+1	Ibadan	2	23	2	3	2	2	1	0	1	1	1	0	1;2;5;6	7	4	7	2	7	3	7	4	6	5	4	7	4	7	4	2	4	4	5	1	South West
2020/03/28 5:09:13 PM GMT+1	Ibadan	1	25	2	3	3	2	2	0	1	1	1	1	1;2;3;5;6	7	4	5	1	7	1	6	5	7	7	4	6	2	7	4	2	2	1	1	1	South West
2020/03/28 5:14:08 PM GMT+1	Ibadan	1	21	2	3	3	1	4	0	1	1	1	1	1;2;3;4;5;6	4	4	4	7	4	4	4	4	4	4	4	7	1	4	4	4	1	1	1	4	South West
2020/03/28 5:15:38 PM GMT+1	Ibadan	2	23	1	3	2	2	2	0	1	1	1	1	1;2;3;4;5;6	5	4	5	2	6	1	6	3	6	1	2	6	2	5	2	2	1	3	6	1	South West
2020/03/28 5:18:15 PM GMT+1	Minna	1	33	3	4	4	1	3	0	1	1	1	1	1;3;4;5;6	7	7	7	7	6	1	7	6	7	7	4	5	2	5	5	2	6	3	2	1	South West
2020/03/28 5:20:28 PM GMT+1	Anambra	2	24	2	3	3	1	3	0	1	1	1	1	1	4	2	3	7	5	4	3	3	4	4	3	3	4	4	3	3	4	3	3	1	South West
2020/03/28 5:25:56 PM GMT+1	Lagos	2	25	1	4	3	2	2	1	1	1	1	1	1;2	7	7	5	4	4	2	7	5	5	4	2	6	2	4	4	4	6	4	5	4	South West
2020/03/28 5:26:03 PM GMT+1	Lagos	2	25	1	4	3	2	2	1	1	1	1	1	1;2	7	7	5	4	4	2	7	5	5	4	2	6	2	4	4	4	6	4	5	4	South West
2020/03/28 5:27:02 PM GMT+1	Lagos	1	19	1	3	1	1	4	1	1	1	1	0	1;2;6	7	7	7	1	7	1	7	7	7	7	2	5	2	5	5	6	2	1	2	3	South West
2020/03/28 5:27:30 PM GMT+1	Lagos	1	23	1	3	3	1	3	1	1	1	1	1	1;2;3;4;5;6	7	7	7	7	1	1	7	7	7	7	1	7	1	7	3	7	7	1	2	1	South West
2020/03/28 5:29:44 PM GMT+1	Ibadan	1	20	1	3	2	2	3	0	1	1	1	1	1;6	5	5	7	7	4	4	7	7	7	5	4	6	4	5	5	3	7	2	7	1	South West
2020/03/28 5:34:49 PM GMT+1	Ibadan	1	23	2	3	3	1	2	0	1	1	1	1	1;2	5	3	6	3	7	3	7	4	7	7	4	3	1	5	5	5	4	4	5	1	South West
2020/03/28 5:37:02 PM GMT+1	Ilorin	2	23	2	3	3	2	1	0	1	1	1	1	1	4	1	7	7	4	1	7	1	7	7	1	7	1	5	5	3	3	1	2	1	South West
2020/03/28 5:37:02 PM GMT+1	Lagos	2	18	1	4	1	1	1	0	1	1	1	0	1;2	7	7	1	7	7	4	1	5	3	3	1	7	5	4	4	3	2	3	3	1	South West
2020/03/28 5:37:09 PM GMT+1	Ilorin	2	23	2	3	3	2	1	0	1	1	1	1	1	4	1	7	7	4	1	7	1	7	7	1	7	1	5	5	3	3	1	2	1	South West
2020/03/28 5:39:37 PM GMT+1	Lagos	2	27	2	3	3	1	3	1	0	1	1	1	1;2;3;6	5	6	5	4	5	6	6	5	5	4	4	6	6	6	5	5	4	4	5	4	South West
2020/03/28 5:44:58 PM GMT+1	Lagos	1	23	1	3	3	1	2	1	1	1	1	1	1;2;3;5;6	7	7	7	1	7	1	7	7	7	3	4	7	3	3	4	2	6	2	6	1	South West
2020/03/28 5:45:54 PM GMT+1	Lagos	2	49	3	3	3	1	3	1	1	1	1	1	1;3;4;5;6	7	7	7	4	7	1	7	7	7	7	2	2	2	7	3	2	2	2	2	1	South West
2020/03/28 5:51:10 PM GMT+1	Ibadan	2	30	3	4	1	1	2	1	1	1	1	1	1;6	7	7	2	1	7	7	2	7	7	1	7	7	7	1	2	1	7	2	7	1	South West
2020/03/28 5:54:52 AM GMT+1	Abuja	2	24	1	4	1	1	2	0	1	1	1	1	1;2;3;4	5	6	5	1	1	4	6	3	4	6	3	7	2	6	2	3	2	3	3	1	South West
2020/03/28 5:57:01 PM GMT+1	Ado Ekiti	1	46	3	3	4	1	3	0	1	1	1	1	1;2;3;4;5;6	3	4	3	2	7	1	7	7	7	7	1	3	1	6	4	4	4	3	2	4	South West
2020/03/28 5:57:20 PM GMT+1	Ado Ekiti	1	46	3	3	4	1	3	0	1	1	1	1	1;2;3;4;5;6	3	4	3	2	7	1	7	7	7	7	1	3	1	6	4	4	4	3	2	4	South West
2020/03/28 5:58:12 PM GMT+1	Lagos	1	23	1	3	3	1	2	0	1	1	1	1	1;2;5;6	5	7	7	3	5	1	7	2	7	7	4	5	2	5	2	2	7	2	3	1	South West
2020/03/28 6:00:55 PM GMT+1	Ilorin	1	23	2	3	3	2	2	1	1	1	1	1	1;2;3;4;5;6	5	5	3	7	7	1	7	7	7	7	3	1	4	5	4	5	7	5	4	4	South West
2020/03/28 6:02:28 PM GMT+1	Jos	1	23	2	2	3	1	3	1	1	1	0	1	2	6	6	6	6	6	1	2	7	7	7	4	5	4	5	5	4	7	4	6	1	South West
2020/03/28 6:06:53 PM GMT+1	Ilorin	1	24	2	4	2	1	3	1	1	1	1	1	1	7	1	7	1	1	1	7	7	7	7	7	7	7	1	7	7	7	1	7	1	South West
2020/03/28 6:07:03 PM GMT+1	Anambra	1	22	1	3	3	2	1	1	1	1	1	0	6	1	7	7	4	4	1	3	3	1	3	4	3	2	3	4	3	3	4	4	1	South West
2020/03/28 6:14:52 PM GMT+1	Ilupeju	2	56	3	3	4	1	3	0	1	1	1	1	1;3;4;5;6	7	7	3	7	5	1	7	7	7	5	3	3	3	5	3	2	2	4	4	1	South West
2020/03/28 6:20:51 PM GMT+1	Lagos	1	26	2	4	3	1	2	1	1	1	1	1	6	4	3	2	4	2	2	4	2	3	5	4	6	2	5	2	3	6	4	3	1	South West
2020/03/28 6:22:21 PM GMT+1	Ibadan	1	28	1	3	3	1	1	0	1	1	1	1	1;2;3;6	7	7	7	7	7	1	7	7	7	7	1	7	1	7	1	4	7	4	1	1	South West
2020/03/28 6:23:10 PM GMT+1	Yola	2	27	2	4	3	1	2	0	1	1	1	1	2;5;6	6	5	2	7	3	1	7	1	3	3	4	4	4	4	4	4	4	5	4	1	South West
2020/03/28 6:23:18 PM GMT+1	Jos	2	21	1	2	3	1	3	1	1	1	1	0	1	7	7	7	1	7	4	7	7	4	5	4	6	4	6	5	5	7	4	5	4	South West
2020/03/28 6:25:31 PM GMT+1	Ibadan	2	38	2	2	4	1	4	0	1	1	1	1	6	7	6	7	2	5	7	7	7	6	6	3	5	2	6	2	5	3	2	2	4	South West
2020/03/28 6:28:32 PM GMT+1	Kwara	2	32	3	3	2	1	1	0	1	1	1	1	1;2;5;6	5	5	5	1	7	1	5	6	7	7	7	7	3	5	5	5	2	4	2	2	South West
2020/03/28 6:41:56 AM GMT+1	Jos	2	21	1	4	5	1	4	0	1	0	1	1	1;2;5;6	7	7	7	7	4	4	4	4	4	4	1	7	1	4	4	1	1	1	1	1	South West
2020/03/28 6:42:16 PM GMT+1	Akure	2	29	1	3	4	1	2	1	1	1	1	1	1;2;6	6	5	6	5	5	3	7	6	5	5	2	2	1	2	2	2	3	2	3	1	South West
2020/03/28 6:45:42 PM GMT+1	Ibadan	2	21	1	3	3	1	2	1	1	1	1	1	1;2;6	2	2	4	2	6	2	3	4	4	3	4	6	1	4	3	2	4	2	1	1	South West
2020/03/28 6:45:59 PM GMT+1	Sango Ota	2	20	1	3	3	1	1	1	1	1	1	1	1;2;3;6	7	7	6	1	7	1	7	7	7	7	3	6	3	4	3	4	6	5	5	1	South West
2020/03/28 6:46:41 PM GMT+1	Kwara	2	22	1	3	3	1	2	1	1	1	1	1	1;2;3;4;5;6	5	7	5	4	7	4	7	4	4	7	1	7	6	4	4	4	1	1	1	1	South West
2020/03/28 6:47:14 PM GMT+1	Ibadan	2	22	2	3	3	2	3	0	1	1	1	1	1;2;4;6	7	7	7	4	5	1	1	4	2	1	4	7	3	6	5	5	6	3	7	4	South West
2020/03/28 6:47:55 PM GMT+1	Ibadan	1	21	2	3	2	2	3	0	1	1	1	1	1	7	7	6	1	5	1	7	7	7	7	5	7	2	7	7	2	7	1	4	1	South West
2020/03/28 6:48:05 PM GMT+1	Kwara	2	22	1	3	3	1	2	1	1	1	1	1	1;2;3;4;5;6	5	7	5	4	7	4	7	4	4	7	1	7	6	4	4	4	1	1	1	1	South West
2020/03/28 6:50:26 PM GMT+1	Lagos	2	42	3	3	4	1	2	0	1	1	1	1	1;2;6	7	5	7	4	7	5	7	4	4	7	3	7	1	7	5	3	2	1	7	1	South West
2020/03/28 6:52:29 PM GMT+1	Abeokuta	2	32	3	3	3	2	3	0	1	1	1	1	3;6	6	6	5	1	7	1	2	7	6	7	2	7	1	4	3	1	2	1	1	1	South West
2020/03/28 6:54:07 PM GMT+1	Ibadan	1	25	2	3	4	1	4	1	1	1	1	1	1;2;3;6	6	7	7	4	7	1	7	7	7	6	5	7	1	5	4	3	3	1	2	1	South West
2020/03/28 6:55:29 PM GMT+1	Lagos	2	30	3	3	3	1	2	0	1	1	1	1	1;2;3;4;5;6	5	7	7	2	4	1	7	4	7	7	1	7	1	4	4	4	4	4	7	1	South West
2020/03/28 7:00:33 PM GMT+1	Abeokuta	1	20	2	3	2	1	4	0	1	1	0	0	1;2	7	7	7	7	7	1	7	7	7	7	7	7	4	7	4	1	7	7	7	1	South West
2020/03/28 7:08:10 PM GMT+1	Lagos	1	31	1	3	4	1	3	0	1	1	1	1	1;3;5	7	7	7	4	4	5	7	7	5	5	3	4	4	6	5	5	2	2	1	1	South West
2020/03/28 7:11:06 PM GMT+1	Ibadan	1	31	3	3	4	1	4	1	1	1	1	0	1;2;3;4;5;6	7	7	7	5	4	7	7	7	7	7	1	7	1	7	5	2	6	1	4	1	South West
2020/03/28 7:11:59 PM GMT+1	Enugu	1	20	1	4	3	1	2	0	1	1	1	1	1;2;5;6	7	6	3	4	2	1	6	6	5	7	4	7	1	6	5	2	5	7	7	4	South West
2020/03/28 7:13:11 PM GMT+1	Ibadan	2	25	1	3	2	1	1	0	1	1	1	1	1;6	4	1	1	7	7	1	4	1	7	1	1	5	1	3	1	2	5	1	2	1	South West
2020/03/28 7:13:45 PM GMT+1	Lagos	2	31	3	2	4	1	4	1	1	1	1	1	1;3;4;6	5	6	6	4	7	3	7	6	7	7	1	3	1	6	1	5	3	2	2	1	South West
2020/03/28 7:13:49 PM GMT+1	Lagos	2	31	3	2	4	1	4	1	1	1	1	1	1;3;4;6	5	6	6	4	7	3	7	6	7	7	1	3	1	6	1	5	3	2	2	1	South West
2020/03/28 7:21:00 PM GMT+1	Ibadan	1	19	1	3	1	2	4	0	1	1	1	1	6	7	7	7	1	7	1	7	7	7	7	7	7	1	1	1	1	7	7	7	1	South West
2020/03/28 7:21:22 PM GMT+1	Lagos	2	24	1	3	3	1	2	0	0	1	1	1	1;2;5;6	4	4	4	4	6	5	4	4	4	4	3	6	1	4	3	1	7	2	7	1	South West
2020/03/28 7:24:15 PM GMT+1	Lagos	2	25	2	3	1	1	3	1	1	1	1	1	1;2;3;5;6	7	7	7	7	7	7	5	6	3	5	7	6	4	5	5	5	5	5	5	1	South West
2020/03/28 7:25:44 PM GMT+1	Port Harcourt	1	25	2	3	3	1	2	1	1	1	1	1	1;4;6	7	7	7	3	7	1	7	6	7	7	1	5	1	5	3	3	7	2	7	1	South West
2020/03/28 7:30:09 PM GMT+1	Ejigbo	2	27	1	3	3	2	1	0	1	1	1	1	1;2;3;4;5;6	6	5	5	1	7	1	7	2	7	7	4	6	2	5	2	3	7	3	3	1	South West
2020/03/28 7:37:07 PM GMT+1	Kaduna	2	24	1	3	3	2	3	0	1	1	1	1	3	7	7	7	1	2	1	7	4	7	7	2	7	3	6	3	5	2	4	4	1	South West
2020/03/28 7:42:34 PM GMT+1	Ijebu Ode	2	25	1	3	2	1	2	0	1	1	1	1	1;3;5	7	7	7	4	7	3	7	7	7	7	3	7	1	4	4	3	3	3	2	1	South West
2020/03/28 7:48:59 PM GMT+1	Ibadan	2	31	1	3	4	1	2	1	1	1	1	1	1;2;3;4;5;6	5	5	5	1	7	4	7	5	7	5	4	4	2	4	4	3	5	2	5	4	South West
2020/03/28 7:49:49 PM GMT+1	Bida, Niger state	2	38	3	1	5	2	2	0	1	1	1	1	1;2;3;4;5;6	7	7	7	7	1	1	7	7	7	7	7	7	7	7	4	3	7	4	6	1	South West
2020/03/28 7:56:25 PM GMT+1	Ilorin	2	40	3	4	3	1	3	0	1	1	1	0	1;2	7	7	7	7	7	1	4	4	7	1	1	6	1	1	1	1	1	1	1	4	South West
2020/03/28 7:56:33 PM GMT+1	Ilorin	2	40	3	4	3	1	3	0	1	1	1	0	1;2	7	7	7	7	7	1	4	4	7	1	1	6	1	1	1	1	1	1	1	4	South West
2020/03/28 7:58:28 AM GMT+1	Iju Ishaga	1	23	2	3	2	2	2	0	1	1	1	0	1;6	2	3	4	7	2	4	4	1	3	3	4	7	5	7	6	4	5	5	5	1	South West
2020/03/28 8:05:36 PM GMT+1	Abuja	2	38	3	3	4	2	3	1	1	1	1	1	1;2;4;6	6	4	6	2	6	2	6	6	6	6	6	7	6	7	6	6	6	6	6	4	South West
2020/03/28 8:07:39 PM GMT+1	Ibadan	1	24	2	3	2	1	2	1	1	1	1	1	1;2;6	7	1	7	1	7	1	7	1	7	7	1	7	1	6	1	1	7	1	1	3	South West
2020/03/28 8:10:15 PM GMT+1	Enugu	1	30	2	2	4	1	3	0	1	1	1	1	1;2;3;4;6	7	7	7	6	5	3	7	7	5	1	5	2	1	6	5	3	3	4	2	2	South West
2020/03/28 8:19:40 PM GMT+1	Lagos	2	23	1	3	1	1	4	1	0	1	1	1	1	4	7	7	1	7	4	7	7	7	7	1	2	1	6	1	1	1	7	1	1	South West
2020/03/28 8:23:04 PM GMT+1	Matogun	2	24	1	3	3	1	3	0	1	1	0	0	1;6	4	7	2	4	2	1	7	4	7	1	3	7	1	4	2	3	5	4	7	1	South West
2020/03/28 8:25:34 PM GMT+1	Ilorin	2	28	2	3	3	2	1	0	1	1	0	1	1	1	7	1	7	1	1	7	1	7	1	7	7	1	7	4	1	4	1	2	1	South West
2020/03/28 8:30:02 PM GMT+1	Ibadan	1	24	2	3	2	2	3	0	1	1	1	1	1	7	7	7	7	7	1	7	7	7	1	1	7	1	7	1	1	7	1	7	1	South West
2020/03/28 8:34:30 AM GMT+1	Benue	2	21	1	4	3	1	4	1	1	1	1	1	1;2	5	4	2	2	5	3	7	5	4	3	3	4	2	3	5	3	2	2	2	2	South West
2020/03/28 8:34:44 PM GMT+1	Ilorin	2	19	1	3	1	2	2	1	1	1	1	1	1	4	7	7	4	7	1	7	5	7	7	5	5	1	4	1	1	5	1	1	1	South West
2020/03/28 8:40:19 PM GMT+1	Ibadan	1	21	2	3	2	2	2	0	1	1	1	1	1;2;3;4;5;6	7	4	3	2	1	1	6	4	2	1	1	7	1	3	1	1	7	3	1	1	South West
2020/03/28 8:44:31 PM GMT+1	Ibadan	2	26	1	3	2	2	3	0	1	1	1	1	1;2;3;4;5;6	7	5	6	4	5	6	7	5	1	2	1	6	1	6	2	2	7	1	7	1	South West
2020/03/28 8:46:13 PM GMT+1	Lagos	1	22	2	3	2	1	3	1	1	1	1	1	3;6	7	7	7	7	7	1	7	7	7	7	3	7	2	7	4	7	4	2	2	1	South West
2020/03/28 8:47:44 PM GMT+1	Ibadan	2	52	3	3	4	1	4	1	0	1	1	1	1;2;3;4;5;6	7	6	3	6	7	1	7	7	7	7	1	1	3	7	5	4	7	4	7	1	South West
2020/03/28 8:48:23 PM GMT+1	Ibadan	1	19	1	3	1	2	3	0	1	1	1	1	2	7	7	7	1	7	1	7	7	7	7	7	7	1	7	7	7	7	7	7	3	South West
2020/03/28 8:48:27 AM GMT+1	Ibadan	2	30	2	3	3	1	2	1	1	1	1	1	2;6	7	7	5	6	3	2	7	7	6	6	1	7	1	6	3	6	3	3	1	1	South West
2020/03/28 8:48:35 PM GMT+1	Lagos	1	25	2	3	3	2	3	1	1	1	1	1	1;2;5;6	4	4	1	1	4	4	4	1	1	1	4	1	4	7	4	4	4	4	4	1	South West
2020/03/28 8:50:55 AM GMT+1	Ibadan	2	24	2	3	3	1	2	1	1	1	1	1	1;2;3	7	7	7	5	3	7	2	2	1	1	2	6	1	5	2	4	3	3	1	1	South West
2020/03/28 8:58:08 PM GMT+1	Gombe	2	22	1	3	3	1	3	0	1	1	1	1	1	7	7	7	2	7	1	7	7	5	7	4	4	4	5	5	5	7	4	6	1	South West
2020/03/28 8:58:10 PM GMT+1	Ibadan	2	36	2	3	4	1	2	0	1	1	1	1	1	6	7	7	6	7	1	3	7	5	4	1	3	1	6	3	5	3	1	1	2	South West
2020/03/28 9:03:48 PM GMT+1	Lagos	1	25	1	3	3	1	2	1	1	1	1	1	1;6	7	7	4	7	7	1	7	7	7	7	7	7	3	1	2	1	7	1	1	1	South West
2020/03/28 9:04:27 PM GMT+1	Ibadan	1	19	2	2	1	1	2	0	1	1	1	1	1;2;5;6	7	7	7	7	4	1	7	7	7	7	1	7	1	7	4	3	7	4	7	1	South West
2020/03/28 9:09:14 PM GMT+1	Jos	2	32	2	4	3	1	2	0	1	0	1	0	1	7	7	5	1	5	2	7	7	7	7	1	5	5	6	7	6	7	1	6	1	South West
2020/03/28 9:14:35 PM GMT+1	Kebbi	1	26	1	3	3	2	2	0	0	0	1	1	2	7	4	2	5	7	1	7	3	5	6	5	5	4	5	5	6	7	1	3	1	South West
2020/03/28 9:15:46 PM GMT+1	Osun	2	25	2	3	1	2	1	0	1	1	1	0	1;2;5	7	7	6	5	3	2	3	3	5	7	3	4	3	4	4	3	7	3	7	1	South West
2020/03/28 9:16:33 PM GMT+1	Lagos	1	24	2	3	3	2	1	1	0	1	1	1	1	6	7	7	4	5	2	7	6	7	7	7	7	1	5	7	5	7	1	2	1	South West
2020/03/28 9:18:11 PM GMT+1	Lagos	1	18	1	3	1	2	2	1	1	1	1	1	2;3;6	7	7	7	4	7	1	7	7	7	7	4	6	1	4	1	1	1	1	1	1	South West
2020/03/28 9:20:48 AM GMT+1	Lagos	2	22	1	2	3	1	3	0	1	1	0	1	6	7	7	1	7	7	1	7	7	7	7	1	7	3	5	2	3	7	2	3	1	South West
2020/03/28 9:22:11 AM GMT+1	Awka	2	23	1	2	3	1	2	0	1	1	1	1	2;3;5;6	6	7	7	1	4	1	7	7	7	7	2	4	4	7	7	6	5	4	5	4	South West
2020/03/28 9:23:34 PM GMT+1	Sagamu	2	20	1	3	1	2	1	0	0	1	1	1	3	7	7	7	1	7	1	7	7	7	7	7	7	1	1	1	1	7	7	1	1	South West
2020/03/28 9:24:46 PM GMT+1	Oyo	2	21	1	3	2	1	2	0	1	1	1	1	1;2;5;6	7	1	7	1	7	1	7	7	7	7	1	7	1	7	7	1	7	1	7	1	South West
2020/03/28 9:28:55 PM GMT+1	Lagos	1	21	1	3	1	1	4	0	1	1	1	0	5;6	7	7	7	1	7	7	7	1	7	7	7	7	7	7	7	5	7	1	7	1	South West
2020/03/28 9:29:11 PM GMT+1	Argungu	2	23	1	1	3	3	3	1	1	1	1	1	1	4	7	7	2	7	1	7	7	7	7	5	7	4	5	5	4	4	4	7	1	South West
2020/03/28 9:29:14 PM GMT+1	Osun ile-ife	1	21	2	3	1	1	1	0	1	1	1	1	1	5	7	1	7	7	7	1	7	7	7	7	2	1	7	2	1	7	7	7	1	South West
2020/03/28 9:30:08 PM GMT+1	Ibadan	1	20	2	3	2	2	4	0	1	1	1	1	2;5;6	7	1	7	1	7	1	1	1	7	1	1	7	1	7	1	1	1	1	7	1	South West
2020/03/28 9:30:27 AM GMT+1	Ibadan	1	21	1	3	2	1	4	0	1	1	1	1	1;2;3;6	7	7	7	2	6	1	7	7	7	2	2	7	2	6	5	3	3	1	6	3	South West
2020/03/28 9:33:02 PM GMT+1	Lagos	2	22	1	3	2	2	3	0	1	1	1	1	1;2;3;4;5;6	7	7	7	1	7	1	7	7	7	7	7	7	3	7	4	7	7	7	7	1	South West
2020/03/28 9:37:49 PM GMT+1	Ikorodu	1	17	2	3	1	2	3	0	1	1	1	1	1;2;6	5	7	6	3	7	4	7	3	6	5	6	7	4	7	5	7	7	6	7	1	South West
2020/03/28 9:38:03 PM GMT+1	Lagos	2	39	3	3	3	1	3	1	1	1	1	1	1;3;4;6	6	7	7	4	7	1	7	7	7	7	7	7	2	6	4	4	6	6	6	1	South West
2020/03/28 9:39:48 PM GMT+1	Ibadan	1	20	2	3	2	2	2	0	1	0	1	1	1;2;4	7	7	7	1	1	1	7	7	7	7	7	7	7	7	1	1	7	1	7	1	South West
2020/03/28 9:40:21 PM GMT+1	Lagos	2	20	1	3	2	2	3	0	1	1	1	1	2	7	4	7	4	7	4	7	5	3	7	5	7	4	4	4	5	6	5	2	1	South West
2020/03/28 9:40:49 PM GMT+1	Ibadan	2	26	1	3	3	2	1	0	1	1	1	1	1;2;3;4;5;6	7	7	7	2	7	1	7	4	6	6	4	7	3	4	4	4	4	2	6	1	South West
2020/03/28 9:41:28 PM GMT+1	Ibadan	2	23	2	3	2	1	1	0	1	1	1	1	2;6	7	7	7	1	7	1	7	7	7	7	5	7	6	7	5	7	7	7	7	2	South West
2020/03/28 9:41:55 AM GMT+1	Ikorodu	1	25	2	4	2	1	2	1	1	1	1	1	1;3	7	7	7	1	4	1	2	7	6	6	4	7	3	5	6	6	6	5	6	3	South West
2020/03/28 9:42:31 PM GMT+1	Ibadan	2	22	1	3	2	2	4	0	1	1	1	1	1;2;3;5;6	7	7	1	1	1	1	7	7	7	7	4	7	1	7	1	1	1	1	1	1	South West
2020/03/28 9:43:41 PM GMT+1	Ibadan	2	22	1	3	2	2	4	0	1	1	1	1	1;2;5;6	7	7	7	7	7	5	5	7	4	1	1	7	2	3	4	1	7	1	7	1	South West
2020/03/28 9:49:18 PM GMT+1	Lagos	2	19	1	3	1	1	4	1	1	1	1	1	1;2;3;4;5;6	7	7	7	7	7	1	7	7	7	7	1	7	1	7	1	1	2	2	2	3	South West
2020/03/28 9:54:21 PM GMT+1	Ilorin	2	27	2	3	3	2	2	0	1	1	1	1	1;2;6	6	6	6	5	6	2	6	6	6	6	2	6	2	3	3	3	6	3	3	1	South West
2020/03/28 9:54:46 PM GMT+1	Ilorin	2	27	2	3	3	2	2	0	1	1	1	1	1;2;6	6	6	6	5	6	2	6	6	6	6	2	6	2	3	3	3	6	3	3	1	South West
2020/03/28 9:55:01 PM GMT+1	Ilorin	2	27	2	3	3	2	2	0	1	1	1	1	1;2;6	6	6	6	5	6	2	6	6	6	6	2	6	2	3	3	3	6	3	3	1	South West
2020/03/28 9:58:19 PM GMT+1	Lagos	1	17	1	3	1	1	2	0	1	1	0	0	6	6	6	2	2	5	2	2	6	6	4	3	4	2	3	3	4	4	3	3	1	South West
2020/03/28 9:58:49 PM GMT+1	Ibadan	2	21	1	3	1	2	2	0	1	1	0	1	2	7	7	4	4	7	1	7	5	4	7	3	7	1	1	1	1	7	1	7	1	South West
2020/03/29 1:00:03 AM GMT+1	Birnin kebbi	1	24	1	4	3	1	4	1	1	1	1	1	1	2	2	2	6	2	2	6	2	2	3	3	2	3	4	3	2	4	2	3	1	South West
2020/03/29 1:00:32 AM GMT+1	Ilorin	2	24	1	3	3	1	3	1	1	1	1	1	1;2;5;6	7	5	3	1	4	1	7	5	4	5	4	6	2	4	2	1	3	1	1	1	South West
2020/03/29 1:04:04 AM GMT+1	Ibadan	2	23	1	3	2	1	1	0	1	1	1	1	1;2;6	7	4	4	2	2	6	5	4	5	5	3	7	7	5	6	7	7	7	7	1	South West
2020/03/29 1:04:07 PM GMT+1	Oyo town	1	26	2	3	2	2	2	1	1	1	1	1	1;2	7	7	7	2	1	3	3	5	5	5	4	5	3	5	4	3	7	6	3	1	South West
2020/03/29 1:06:22 PM GMT+1	Calabar	2	21	1	4	3	1	2	0	1	1	1	1	1;2;6	6	6	6	5	7	1	7	6	5	6	6	5	6	7	6	4	4	3	2	4	South West
2020/03/29 1:06:27 PM GMT+1	Ibadan	1	25	1	3	4	2	1	0	1	1	1	1	1;2;3;4;5;6	7	7	7	1	7	1	7	7	7	7	7	7	4	7	7	7	7	4	3	1	South West
2020/03/29 1:11:08 PM GMT+1	Ibadan	1	24	1	3	3	2	2	1	1	1	1	1	2;3;4;6	7	5	7	1	5	1	7	4	6	7	3	7	3	7	5	5	7	7	7	1	South West
2020/03/29 1:21:25 PM GMT+1	Ibadan	1	16	1	3	1	1	4	0	1	1	1	1	1	7	7	7	1	7	1	7	7	7	7	1	7	1	7	7	1	1	1	1	1	South West
2020/03/29 1:22:45 PM GMT+1	Jigawa	2	30	2	1	3	2	2	0	1	1	1	1	1;2;5;6	5	7	2	7	7	5	2	1	5	1	1	6	1	2	1	2	3	3	7	1	South West
2020/03/29 1:23:12 PM GMT+1	Jigawa	2	30	2	1	3	2	2	0	1	1	1	1	1;2;5;6	5	7	2	7	7	5	2	1	5	1	1	6	1	2	1	2	3	3	7	1	South West
2020/03/29 1:23:46 PM GMT+1	Ilorin	2	18	1	3	3	1	1	0	1	1	1	1	1;2;3;4;5;6	4	6	7	3	4	3	7	3	6	6	1	7	1	6	3	2	4	2	1	1	South West
2020/03/29 1:25:14 PM GMT+1	Abuja	2	22	2	4	5	1	4	0	1	1	1	1	1;5;6	7	7	7	1	7	1	7	7	7	7	7	7	1	7	1	1	1	1	7	1	South West
2020/03/29 1:25:42 PM GMT+1	Abuja	2	22	2	4	5	1	4	0	1	1	1	1	1;5;6	7	7	7	1	7	1	7	7	7	7	7	7	1	7	1	1	1	1	7	1	South West
2020/03/29 1:28:30 PM GMT+1	Kaduna	2	24	1	1	3	2	4	0	1	1	1	1	1;2;6	4	7	6	4	7	1	7	7	7	7	2	4	2	3	2	2	6	2	7	1	South West
2020/03/29 1:28:59 PM GMT+1	Ikorodu	1	20	1	3	1	1	4	1	1	1	1	1	1;2;3;4;5;6	1	7	7	1	1	1	7	7	7	7	7	7	1	1	1	1	1	1	1	1	South West
2020/03/29 1:29:11 PM GMT+1	Ibadan	2	26	1	3	2	1	2	1	1	1	1	1	1;3;6	6	7	7	1	5	1	7	6	7	7	3	5	4	5	4	4	7	5	2	3	South West
2020/03/29 1:29:16 PM GMT+1	Lagos	1	28	3	4	3	2	2	1	1	1	1	1	1;2;3;6	7	6	1	1	7	1	1	6	7	6	7	2	4	7	2	7	7	5	2	1	South West
2020/03/29 1:29:20 PM GMT+1	Ilorin	2	28	2	3	4	2	3	1	1	1	1	1	1;2;3;4;5;6	7	7	7	1	1	1	7	7	7	7	1	7	1	7	1	7	1	1	1	1	South West
2020/03/29 1:38:10 PM GMT+1	Kaduna	2	24	2	1	3	2	2	0	1	1	1	0	6	5	4	3	3	6	1	7	5	6	6	2	6	5	6	6	2	6	4	2	2	South West
2020/03/29 1:39:29 PM GMT+1	Ibadan	1	25	1	3	3	2	4	0	1	1	1	1	1;2;3	7	7	7	7	1	7	7	7	1	7	7	7	7	7	1	1	7	1	1	1	South West
2020/03/29 1:40:41 AM GMT+1	Ibadan	2	19	1	3	1	1	4	1	1	1	0	1	1	6	7	7	6	7	1	3	7	7	2	1	7	1	6	2	2	2	2	3	1	South West
2020/03/29 1:41:04 PM GMT+1	Ibadan	2	17	2	3	1	1	3	0	1	1	1	1	1;2;4;5;6	4	4	7	3	4	5	6	6	5	7	4	3	5	4	4	5	3	1	5	2	South West
2020/03/29 1:44:16 PM GMT+1	Ibadan	2	19	1	3	1	1	3	0	1	1	0	1	1	7	7	7	1	1	1	7	7	7	7	1	7	1	7	2	1	7	1	1	1	South West
2020/03/29 1:44:45 PM GMT+1	Yenagoa	1	24	2	4	3	1	2	0	1	1	0	0	2;3;5;6	6	4	6	4	6	2	4	1	5	6	1	5	1	3	1	1	3	2	2	4	South West
2020/03/29 1:50:02 PM GMT+1	Ibadan	2	33	3	3	4	1	3	0	1	0	0	1	1	7	7	6	3	6	1	5	5	6	6	4	7	1	6	5	6	6	5	6	1	South West
2020/03/29 1:52:47 PM GMT+1	Ilorin	1	22	2	3	3	1	1	1	1	0	1	1	5;6	3	2	2	7	2	6	6	2	2	1	1	7	1	1	2	1	1	1	1	1	South West
2020/03/29 1:52:57 PM GMT+1	Ilorin	1	22	2	3	3	1	1	1	1	0	1	1	5;6	3	2	2	7	2	6	6	2	2	1	1	7	1	1	2	1	1	1	1	1	South West
2020/03/29 1:54:31 PM GMT+1	Kano	2	23	1	1	3	2	2	0	0	1	1	1	1;3;4;5	7	4	1	3	5	4	6	2	5	5	4	6	4	6	5	6	7	5	5	1	South West
2020/03/29 1:55:46 AM GMT+1	Ibadan	1	24	1	3	2	2	2	0	0	1	1	1	1;2;3;4;6	6	6	3	2	1	2	3	7	2	7	3	7	3	6	2	2	6	3	2	1	South West
2020/03/29 1:58:27 AM GMT+1	Lagos	2	16	1	3	1	2	2	0	1	1	1	1	1;2;3;4;5;6	7	3	7	6	7	3	5	4	7	7	5	6	1	5	1	1	3	1	2	1	South West
2020/03/29 1:59:09 PM GMT+1	Funtua	2	24	1	1	3	2	3	0	1	1	1	1	6	7	7	7	1	7	2	7	7	7	7	7	7	7	7	5	4	4	3	3	4	South West
2020/03/29 10:02:07 AM GMT+1	Ibadan	1	16	1	3	1	1	3	0	1	1	1	1	1;2;5	7	7	6	7	5	3	7	4	6	7	1	7	1	7	1	1	7	1	1	1	South West
2020/03/29 10:02:36 PM GMT+1	Ibadan	1	24	2	3	2	2	3	0	1	1	0	1	1;3;6	7	7	1	7	7	7	7	7	7	7	7	1	7	7	7	7	7	1	7	1	South West
2020/03/29 10:02:42 AM GMT+1	Ibadan	1	22	2	3	2	1	2	0	1	1	1	1	1;2;3	7	7	1	7	1	3	7	7	3	1	1	7	1	7	3	3	1	4	3	3	South West
2020/03/29 10:03:27 AM GMT+1	Lagos	2	23	1	3	3	1	4	1	1	1	1	1	1;2;6	4	2	4	6	4	6	5	1	4	1	2	7	1	7	4	4	1	1	1	1	South West
2020/03/29 10:03:35 AM GMT+1	Lagos	2	23	1	3	3	1	4	1	1	1	1	1	1;2;6	4	2	4	6	4	6	5	1	4	1	2	7	1	7	4	4	1	1	1	1	South West
2020/03/29 10:04:13 AM GMT+1	Offa	2	31	3	3	3	2	2	0	1	1	1	1	1;2;4;5;6	7	7	7	1	3	2	7	7	7	7	7	7	3	3	2	2	2	2	3	1	South West
2020/03/29 10:05:13 PM GMT+1	Oyo state	2	21	1	3	5	1	2	1	1	1	0	0	1;2;6	7	1	7	1	4	1	6	1	7	7	6	2	4	7	7	5	7	2	1	3	South West
2020/03/29 10:06:18 PM GMT+1	Badagry	1	21	2	3	2	1	2	1	1	1	1	1	1;2	6	6	6	2	5	1	7	1	7	7	3	7	1	6	3	2	1	3	2	1	South West
2020/03/29 10:06:35 AM GMT+1	Ibadan	1	22	1	2	1	1	2	0	1	1	1	1	1;2;3;5;6	7	7	6	1	5	1	7	7	7	7	3	5	3	5	3	2	7	2	6	1	South West
2020/03/29 10:07:06 PM GMT+1	Gusau	2	15	1	1	1	2	4	0	1	0	1	1	1;3;4	1	7	7	1	7	7	7	7	7	7	7	7	1	7	7	7	7	7	7	1	South West
2020/03/29 10:08:01 PM GMT+1	Lagos	1	20	1	3	4	1	2	1	1	1	1	1	1;2;3;6	7	7	7	4	7	1	7	5	7	7	2	7	1	7	1	3	7	1	7	1	South West
2020/03/29 10:11:13 AM GMT+1	Lagos	2	25	1	3	3	1	2	0	1	1	1	1	1;2;3;4;5;6	7	4	4	1	7	1	7	4	7	6	6	7	1	4	1	1	1	1	1	1	South West
2020/03/29 10:12:06 PM GMT+1	Jos	2	39	2	4	3	1	3	0	1	1	1	1	1;2;3;6	7	7	7	2	7	1	6	7	7	6	5	2	4	6	7	3	5	4	5	2	South West
2020/03/29 10:16:56 PM GMT+1	Abuja	2	22	2	1	5	2	1	0	1	1	1	1	1;2	7	7	7	4	5	1	6	7	7	3	3	7	1	2	4	1	5	1	1	1	South West
2020/03/29 10:19:58 AM GMT+1	Mowe town	2	22	1	3	3	1	4	1	1	1	1	1	1;2;3;6	7	7	7	1	7	1	7	7	7	7	3	7	3	5	5	4	4	3	6	1	South West
2020/03/29 10:22:13 AM GMT+1	Ikirun	2	27	1	3	5	1	1	1	1	1	0	1	1;3;6	7	7	7	7	7	1	7	7	7	7	1	7	1	7	1	1	1	1	1	1	South West
2020/03/29 10:24:20 AM GMT+1	Ibadan	1	17	2	3	1	1	1	0	1	1	0	1	2	7	4	7	5	4	7	7	4	2	6	4	2	1	7	4	3	7	6	7	1	South West
2020/03/29 10:27:18 AM GMT+1	Ilorin	2	30	2	3	3	2	3	0	1	1	1	1	1;2;5;6	7	7	6	2	6	2	6	6	6	6	2	6	2	5	2	2	3	4	3	1	South West
2020/03/29 10:28:32 PM GMT+1	Ibadan	2	20	2	3	1	1	3	0	1	1	1	1	1;2;3;5;6	7	7	7	1	1	1	7	7	7	7	1	7	1	7	1	1	7	1	7	1	South West
2020/03/29 10:28:44 AM GMT+1	Ibadan	2	20	2	3	1	2	2	1	1	1	1	1	6	7	1	7	1	7	1	7	7	7	7	1	7	1	7	7	7	7	7	7	3	South West
2020/03/29 10:31:45 AM GMT+1	Ibadan	1	19	1	3	1	2	3	0	1	1	1	1	1;2;3	7	7	7	7	7	1	7	7	7	7	1	7	1	7	1	1	7	1	7	1	South West
2020/03/29 10:33:02 PM GMT+1	Oke odan	2	19	1	3	1	1	4	0	1	1	1	1	2;6	7	7	7	1	7	1	7	7	7	7	1	1	1	7	1	1	7	1	1	1	South West
2020/03/29 10:33:56 AM GMT+1	Ibadan	2	18	1	3	1	1	3	1	1	1	1	1	1;2;3;4;6	6	7	4	4	2	2	5	7	6	6	3	7	4	6	4	4	5	2	2	3	South West
2020/03/29 10:35:03 AM GMT+1	Lagos	2	20	1	3	1	2	3	1	0	1	0	1	1;6	7	6	6	5	7	1	7	4	7	5	5	6	3	6	4	5	6	1	5	1	South West
2020/03/29 10:36:03 PM GMT+1	Nsukka	2	53	3	2	4	1	3	1	1	1	1	1	2;3	5	5	5	5	2	2	5	4	4	4	3	5	2	3	4	2	3	1	4	1	South West
2020/03/29 10:38:59 AM GMT+1	Abeokuta	2	30	1	3	3	2	4	0	1	1	1	0	2	7	5	7	2	4	2	7	7	7	6	4	5	4	5	4	5	5	5	6	1	South West
2020/03/29 10:39:30 AM GMT+1	Lagos	2	31	1	2	3	1	2	1	1	1	1	1	1;2;3;4;5;6	7	7	7	7	5	1	1	7	5	5	1	5	4	7	3	4	3	4	3	1	South West
2020/03/29 10:39:59 AM GMT+1	Ibadan	1	22	2	3	1	1	2	1	1	1	1	1	1;2;6	7	7	7	1	4	1	1	4	7	4	1	7	1	4	1	1	1	1	1	3	South West
2020/03/29 10:40:47 PM GMT+1	Gombe	2	36	3	4	4	1	2	1	1	1	1	1	1;2;3;4;6	5	6	6	1	3	1	7	6	6	6	1	5	1	4	3	5	5	2	3	1	South West
2020/03/29 10:45:45 AM GMT+1	Osun state	1	17	1	3	1	1	4	1	1	1	1	1	1;6	1	3	3	3	2	6	5	2	3	1	3	2	7	3	2	5	6	2	4	1	South West
2020/03/29 10:56:44 AM GMT+1	Lagos	2	25	2	3	3	2	2	0	1	1	1	1	1;2	4	2	3	7	4	1	5	4	4	4	4	7	4	5	4	4	6	3	7	1	South West
2020/03/29 10:57:11 AM GMT+1	Lagos	2	21	2	3	1	2	4	1	1	1	1	1	2;5;6	4	3	3	5	4	1	4	3	3	1	2	7	1	4	3	2	5	3	4	1	South West
2020/03/29 10:57:48 AM GMT+1	Ibadan	2	33	3	3	2	2	3	0	1	1	1	1	1;6	1	7	7	1	7	1	7	7	7	7	1	7	1	7	7	1	7	1	7	1	South West
2020/03/29 10:58:29 PM GMT+1	Lagos	1	21	1	3	1	1	2	0	1	1	1	1	1;5;6	6	6	5	7	5	6	7	7	3	3	5	7	4	5	5	6	7	6	5	1	South West
2020/03/29 11:00:00 AM GMT+1	Ibadan	2	22	1	3	2	1	1	0	1	0	1	1	6	4	6	6	3	3	1	1	6	7	4	3	6	1	2	1	1	1	2	1	1	South West
2020/03/29 11:01:57 AM GMT+1	Ibadan	2	21	1	3	1	1	2	1	1	1	1	1	1;2;3;6	5	4	7	4	7	3	7	7	7	7	2	7	2	3	1	2	6	2	7	1	South West
2020/03/29 11:02:58 AM GMT+1	Ibadan	2	33	3	3	2	2	3	0	1	1	1	1	1;6	1	7	7	1	7	1	7	7	7	7	1	7	1	7	7	1	7	1	7	1	South West
2020/03/29 11:06:40 AM GMT+1	Ibadan	2	18	1	3	1	1	3	1	1	1	1	0	1;3	7	7	7	7	7	1	7	7	7	1	1	5	1	2	1	2	1	1	2	3	South West
2020/03/29 11:08:46 PM GMT+1	Ibadan	1	21	2	3	2	1	2	0	1	1	1	1	1;3;6	7	4	3	1	1	4	7	3	6	1	4	4	1	4	3	1	1	1	1	1	South West
2020/03/29 11:10:04 AM GMT+1	Abeokuta	2	18	2	3	1	2	4	0	1	1	1	1	1	7	7	1	7	1	1	7	7	7	1	1	1	7	7	7	1	1	7	7	1	South West
2020/03/29 11:12:24 AM GMT+1	Lagos	2	22	1	3	2	2	3	0	1	1	1	1	1;2;5	7	7	1	7	1	1	1	7	7	1	7	7	7	7	1	1	7	1	7	1	South West
2020/03/29 11:17:00 AM GMT+1	Akure	1	20	3	3	4	1	2	0	1	0	1	1	1;3	7	7	7	7	7	7	7	7	7	7	7	2	7	7	1	1	7	1	7	3	South West
2020/03/29 11:18:13 AM GMT+1	Lagos	1	21	2	3	3	1	2	1	1	1	1	1	2;5	7	7	7	5	7	1	4	7	5	7	2	7	3	4	4	4	4	4	4	1	South West
2020/03/29 11:20:06 PM GMT+1	Ijoko	2	20	1	3	1	1	4	1	1	1	0	0	1	7	5	6	7	1	3	4	2	1	1	1	7	1	7	1	2	4	4	1	1	South West
2020/03/29 11:21:49 AM GMT+1	Katsina	2	28	2	1	3	2	4	0	0	1	1	1	3	4	5	2	3	4	3	4	6	5	5	3	6	2	5	4	2	4	4	5	3	South West
2020/03/29 11:26:38 AM GMT+1	Lagos	1	19	2	3	2	2	4	0	1	1	1	1	1;6	7	7	7	4	7	1	3	7	7	5	7	7	7	7	2	4	5	1	7	1	South West
2020/03/29 11:30:37 AM GMT+1	Ibadan	2	34	3	3	3	1	4	0	1	1	1	1	1;2;6	7	6	7	1	5	1	6	7	7	7	5	6	2	7	4	3	2	2	4	1	South West
2020/03/29 11:31:57 AM GMT+1	Lagos	1	24	1	3	2	1	2	1	1	1	1	1	1;2;3;5;6	4	7	7	7	3	5	6	6	3	7	1	4	1	6	1	1	1	1	1	1	South West
2020/03/29 11:35:22 AM GMT+1	Ibadan	1	22	2	3	2	2	2	1	1	1	1	1	4;6	1	5	5	2	4	1	7	6	3	4	1	4	3	1	2	5	3	2	7	1	South West
2020/03/29 11:36:42 AM GMT+1	Kano	2	23	1	1	3	1	1	0	1	1	1	1	1;2;3;5;6	6	7	7	5	6	6	6	5	6	5	6	5	6	6	6	5	6	6	6	1	South West
2020/03/29 11:38:59 AM GMT+1	Kaduna	1	21	2	1	1	2	4	0	1	1	1	1	1;2;3;6	6	5	6	4	7	3	6	4	5	6	4	7	3	5	5	4	6	3	6	1	South West
2020/03/29 11:43:15 PM GMT+1	Lagos	1	20	2	3	4	1	4	1	1	1	1	1	1;3;4;6	7	7	7	7	7	7	7	7	7	7	7	7	1	1	1	1	7	1	1	1	South West
2020/03/29 11:45:26 AM GMT+1	Kaduna	2	24	1	4	1	3	2	0	1	1	1	1	1;2;5;6	3	7	5	2	5	4	7	3	4	3	4	3	3	6	4	3	5	2	3	2	South West
2020/03/29 11:46:05 AM GMT+1	Kaduna	2	21	1	1	1	2	4	1	1	1	1	1	1;2;5;6	7	7	4	1	5	1	7	7	7	7	3	5	4	7	4	4	3	5	4	1	South West
2020/03/29 11:49:44 AM GMT+1	Ibadan	2	20	1	3	1	1	4	1	1	1	1	1	1	7	7	5	4	7	3	1	7	7	7	7	7	7	7	2	1	7	2	1	2	South West
2020/03/29 11:50:05 AM GMT+1	Ibadan	1	23	2	3	2	2	2	0	1	1	1	1	1;2;6	7	5	3	7	1	5	4	2	5	7	1	6	2	5	4	4	7	2	7	1	South West
2020/03/29 11:50:07 AM GMT+1	Ibadan	2	18	1	3	1	1	2	0	1	1	1	1	2	7	7	7	7	7	1	7	7	7	1	1	1	1	7	1	1	5	3	4	1	South West
2020/03/29 11:51:11 AM GMT+1	Potiskum	2	20	1	1	2	2	1	0	1	1	1	1	1;3	7	7	7	1	7	1	7	7	7	7	1	1	1	7	6	1	7	1	7	1	South West
2020/03/29 11:59:44 PM GMT+1	Calabar	1	23	1	4	3	1	1	0	1	1	1	1	1;6	7	7	3	1	7	1	7	1	7	7	7	7	3	5	4	2	7	5	7	1	South West
2020/03/29 12:00:01 PM GMT+1	Lagos	2	21	1	4	1	1	4	0	1	1	1	0	1;2	7	5	5	3	4	2	4	3	5	3	2	5	2	4	3	1	2	2	2	1	South West
2020/03/29 12:01:23 PM GMT+1	Ibadan	1	22	1	3	4	1	4	1	1	0	1	1	1	7	7	7	1	7	1	1	7	7	7	1	7	1	3	1	1	7	1	1	1	South West
2020/03/29 12:12:33 PM GMT+1	Potiskum	2	23	2	4	3	2	2	0	1	1	1	1	1;5;6	6	7	5	5	7	1	7	2	4	7	4	5	4	6	2	2	4	2	2	4	South West
2020/03/29 12:15:10 PM GMT+1	Ogbomoso	1	18	1	3	2	1	3	1	1	1	1	1	1;2;5;6	7	6	4	3	7	4	4	5	7	7	4	7	4	4	4	3	7	2	7	1	South West
2020/03/29 12:15:31 PM GMT+1	Osun state	2	20	1	3	1	1	2	0	1	1	0	1	3	7	7	7	1	7	1	7	7	7	7	7	7	7	7	1	1	7	1	7	3	South West
2020/03/29 12:16:12 PM GMT+1	Ibadan	1	17	1	3	4	2	4	0	1	1	1	1	1;5;6	7	7	7	1	1	1	7	7	7	1	1	7	1	7	7	7	1	1	1	1	South West
2020/03/29 12:16:13 AM GMT+1	Ibadan	2	21	2	3	1	2	1	1	1	1	1	1	1;2;3;4;5	7	7	7	1	7	1	7	7	7	7	1	7	1	7	1	1	7	1	1	1	South West
2020/03/29 12:18:13 PM GMT+1	Minna	2	30	1	4	3	2	2	1	1	1	1	1	1;3;6	7	6	5	2	3	1	7	4	4	4	4	4	2	4	3	3	5	3	4	1	South West
2020/03/29 12:18:23 AM GMT+1	Oyo town	2	22	2	3	2	2	1	0	1	1	0	1	6	4	4	5	3	2	4	3	4	3	3	3	5	3	5	4	2	3	2	2	1	South West
2020/03/29 12:19:27 PM GMT+1	Lagos	1	28	1	3	4	2	2	1	0	1	1	1	6	6	6	6	6	3	1	5	6	5	4	6	7	4	7	4	5	2	4	3	1	South West
2020/03/29 12:23:01 AM GMT+1	Ogun state	1	20	1	3	1	2	3	1	1	1	0	1	1	3	7	1	1	7	1	1	7	7	7	1	7	7	7	7	1	7	1	7	1	South West
2020/03/29 12:24:23 PM GMT+1	Yobe	2	20	1	1	1	2	4	0	1	1	1	1	3;4;6	7	7	7	1	7	1	7	7	7	7	1	7	1	1	1	1	7	1	7	1	South West
2020/03/29 12:24:38 PM GMT+1	Yobe	2	20	1	1	1	2	4	0	1	1	1	1	3;4;6	7	7	7	1	7	1	7	7	7	7	1	7	1	1	1	1	7	1	7	1	South West
2020/03/29 12:25:26 PM GMT+1	Ibadan	2	20	1	3	1	1	3	0	1	1	1	1	1;3;5;6	7	7	7	1	1	1	7	7	7	5	4	1	1	5	1	1	5	1	2	1	South West
2020/03/29 12:25:35 PM GMT+1	Lagos	1	20	1	3	2	1	2	0	1	1	1	1	1;2;6	1	1	1	7	1	7	7	1	1	7	1	1	7	1	7	1	1	7	7	1	South West
2020/03/29 12:30:37 PM GMT+1	Apete	2	33	3	3	4	2	2	1	1	1	1	1	1;6	7	7	7	5	7	2	7	6	6	5	3	7	1	5	3	4	7	7	6	1	South West
2020/03/29 12:31:08 AM GMT+1	Kaduna	2	29	2	3	3	1	2	0	1	1	1	1	1;2;4;5;6	6	4	4	4	7	4	7	4	7	7	5	7	3	4	4	4	4	4	4	1	South West
2020/03/29 12:33:21 AM GMT+1	Ibadan	2	25	1	3	2	1	2	0	1	1	1	1	2;6	6	3	3	6	2	4	3	2	3	2	3	6	2	5	4	3	3	2	3	1	South West
2020/03/29 12:33:34 PM GMT+1	Koko/Besse, Kebbi state, Nigeria	2	25	1	1	3	2	1	0	1	0	0	1	6	4	7	6	4	7	1	1	7	4	7	7	7	7	7	7	7	7	7	7	1	South West
2020/03/29 12:33:56 PM GMT+1	Abuja	2	25	1	4	3	2	2	0	1	1	1	1	2;6	7	7	7	7	7	1	1	7	7	7	3	5	1	3	3	3	3	1	1	1	South West
2020/03/29 12:36:16 PM GMT+1	Damagum	2	23	1	1	1	2	3	0	1	1	1	1	1;2;4;6	7	4	7	1	7	2	7	1	3	1	1	7	1	3	2	1	3	2	3	1	South West
2020/03/29 12:37:57 PM GMT+1	Kota-Ekiti	2	42	3	3	4	1	3	1	1	1	1	1	1;2;3;4;5;6	7	7	6	1	7	1	7	7	6	6	1	7	1	5	2	1	1	4	1	1	South West
2020/03/29 12:38:00 PM GMT+1	Ilorin	2	43	3	4	3	1	1	0	1	1	1	1	1;3;6	6	6	3	4	5	2	4	6	5	7	3	7	3	4	3	4	6	5	5	1	South West
2020/03/29 12:38:44 PM GMT+1	Ilorin	2	45	3	3	3	1	3	1	1	1	1	1	1;2	7	7	5	6	3	1	5	3	1	6	4	7	4	6	5	6	5	3	6	1	South West
2020/03/29 12:45:01 PM GMT+1	Ibadan	1	22	2	3	2	1	2	0	1	1	1	1	1;2;3;4;5;6	7	7	7	4	7	1	6	7	7	5	3	6	3	5	4	3	6	2	4	1	South West
2020/03/29 12:46:21 PM GMT+1	Edo	1	20	1	2	1	1	4	1	1	1	1	0	1;2;3;4;5;6	6	7	3	1	6	1	4	5	2	5	1	1	1	4	2	2	6	1	3	4	South West
2020/03/29 12:52:18 PM GMT+1	Jos	2	26	2	1	3	1	1	0	1	1	1	1	1;2;4;6	5	4	3	4	5	1	7	3	6	5	5	5	6	5	5	6	6	6	6	2	South West
2020/03/29 12:53:33 PM GMT+1	Ilorin	2	44	3	3	3	1	3	0	1	1	1	1	1;2;3;4;5;6	4	7	7	1	7	1	7	7	7	7	7	7	7	3	7	7	4	5	6	1	South West
2020/03/29 12:57:02 PM GMT+1	Ibadan	1	17	1	3	1	1	2	1	1	1	1	1	5	7	7	7	4	7	1	7	7	7	7	4	5	6	7	5	1	7	1	7	1	South West
2020/03/29 12:58:23 PM GMT+1	Kaduna	1	23	2	4	3	2	3	1	1	1	1	1	1;2;3	7	7	6	6	6	1	7	2	6	6	3	6	3	5	4	4	2	3	2	1	South West
2020/03/29 12:58:24 PM GMT+1	Kaduna	1	23	2	4	3	2	3	1	1	1	1	1	1;2;3	7	7	6	6	6	1	7	2	6	6	3	6	3	5	4	4	2	3	2	1	South West
2020/03/29 2:08:25 PM GMT+1	Kano	1	21	2	1	1	2	4	0	0	0	1	1	1	7	7	7	7	7	1	7	7	7	7	1	7	3	5	5	4	6	5	7	4	South West
2020/03/29 2:10:25 PM GMT+1	Zaria	1	23	1	1	3	2	4	0	1	1	1	1	2;3;4;6	7	7	7	1	7	1	7	7	7	7	7	7	5	7	5	1	7	7	7	1	South West
2020/03/29 2:10:44 PM GMT+1	Ilorin	2	25	2	3	1	1	2	1	1	1	1	1	1	7	7	7	2	7	3	7	7	7	7	1	7	1	7	3	2	7	2	7	1	South West
2020/03/29 2:12:44 PM GMT+1	Jos	2	36	3	4	4	1	1	0	1	1	1	1	1;2;3;4;5;6	6	6	4	2	2	2	6	4	5	6	4	7	4	6	5	5	6	4	5	2	South West
2020/03/29 2:13:41 PM GMT+1	Katsina	2	27	2	4	3	1	3	0	0	1	1	1	1	7	3	3	7	1	4	3	2	3	7	1	7	1	3	4	7	4	4	7	1	South West
2020/03/29 2:15:46 PM GMT+1	Nasko, Niger State	2	25	2	1	3	2	1	1	1	1	1	1	1;2;3;5;6	7	7	7	1	7	1	7	7	7	7	7	7	2	4	3	3	3	3	2	1	South West
2020/03/29 2:15:47 PM GMT+1	Madalla in Niger State,	2	29	2	4	4	1	3	0	1	0	1	1	1;3	7	6	7	6	3	1	2	4	6	5	3	6	1	5	4	4	2	2	1	1	South West
2020/03/29 2:15:59 PM GMT+1	Lagos	1	27	1	4	3	1	2	1	0	1	1	1	1;4;5;6	6	6	6	4	4	1	7	7	7	6	1	4	1	4	4	4	1	4	2	1	South West
2020/03/29 2:16:25 PM GMT+1	Lagos	1	17	1	4	1	1	3	1	1	1	1	1	1;4;5;6	5	6	5	3	3	3	6	4	6	6	2	7	2	4	2	2	3	1	2	1	South West
2020/03/29 2:16:55 PM GMT+1	Abuja	1	39	4	1	4	2	3	0	1	1	0	1	1;2;3;6	7	7	7	7	7	1	7	7	7	7	4	7	4	7	4	4	7	4	7	1	South West
2020/03/29 2:17:23 PM GMT+1	Lagos	2	24	2	3	2	2	4	0	1	0	1	1	1	7	7	7	7	1	1	1	7	1	7	1	7	1	7	1	1	7	5	4	2	South West
2020/03/29 2:23:46 PM GMT+1	Kaduna	2	20	2	1	3	2	4	0	1	1	1	1	1;3;6	7	7	7	1	6	2	7	7	7	4	1	7	1	5	1	1	7	3	7	4	South West
2020/03/29 2:24:52 PM GMT+1	Katsina	2	19	2	1	1	2	2	0	1	1	1	0	1;6	7	1	7	1	1	7	7	1	1	1	1	7	1	1	1	1	7	1	7	1	South West
2020/03/29 2:25:05 PM GMT+1	Katsina	2	19	2	1	1	2	2	0	1	1	1	0	1;6	7	1	7	1	1	7	7	1	1	1	1	7	1	1	1	1	7	1	7	1	South West
2020/03/29 2:27:24 PM GMT+1	Ibadan	1	25	1	2	2	1	3	1	1	1	1	1	3	6	6	6	5	6	2	4	3	4	4	5	5	5	6	5	5	5	5	4	3	South West
2020/03/29 2:47:15 PM GMT+1	Jalingo	2	28	1	1	3	2	2	0	1	1	1	1	1;2;3;4;5;6	7	5	4	6	7	1	1	5	6	4	2	7	4	6	5	4	5	4	1	4	South West
2020/03/29 2:48:34 PM GMT+1	Funtua	2	22	1	1	3	2	1	0	1	1	1	1	1;2	7	2	3	2	4	1	4	3	3	7	3	7	2	4	3	2	2	3	7	1	South West
2020/03/29 2:50:20 PM GMT+1	Uyo	2	59	3	4	4	1	3	1	1	1	1	1	1;2;3;4;5;6	7	6	6	2	4	2	4	4	4	6	4	5	4	4	4	4	5	4	4	1	South West
2020/03/29 2:52:18 PM GMT+1	Katsina	1	22	1	1	3	2	4	0	1	1	1	1	1;2;4;5;6	7	7	7	7	5	7	7	7	7	7	5	2	7	1	1	1	7	2	6	1	South West
2020/03/29 2:53:15 PM GMT+1	Katsina	1	19	1	1	2	2	3	1	1	1	1	0	1;3	7	7	7	1	7	1	7	7	7	7	2	7	1	1	1	1	7	2	7	1	South West
2020/03/29 2:55:34 PM GMT+1	Jos	1	21	2	4	2	1	4	1	1	1	1	1	1;2;3;4;5;6	7	7	7	7	7	1	7	7	7	4	5	7	1	4	2	6	3	3	4	1	South West
2020/03/29 3:01:03 PM GMT+1	Kano	2	32	2	1	3	2	1	1	1	1	1	1	1;2;4;6	1	7	7	1	4	1	7	7	7	7	4	7	6	6	6	5	6	5	5	1	South West
2020/03/29 3:04:04 PM GMT+1	Katsina	1	19	1	1	2	2	2	1	1	1	1	0	1;3	5	7	7	1	7	1	7	7	7	7	2	7	1	1	1	1	7	1	7	4	South West
2020/03/29 3:06:18 PM GMT+1	Lagos	1	22	2	4	1	1	4	1	1	1	1	1	1;2;5;6	6	7	6	3	5	2	4	7	7	6	4	6	4	7	4	2	6	4	5	1	South West
2020/03/29 3:06:55 PM GMT+1	Zamfara state	1	22	2	1	1	2	1	1	1	1	1	1	3	7	7	7	7	7	1	7	7	7	6	1	7	1	2	2	1	7	1	7	4	South West
2020/03/29 3:07:14 PM GMT+1	Zamfara state	1	22	2	1	1	2	1	1	1	1	1	1	3	7	7	7	7	7	1	7	7	7	6	1	7	1	2	2	1	7	1	7	4	South West
2020/03/29 3:08:23 PM GMT+1	Abuja	1	22	2	1	3	2	3	0	0	1	1	1	1;5;6	6	5	4	1	6	2	5	5	4	7	2	6	1	6	4	3	7	2	6	1	South West
2020/03/29 3:10:21 PM GMT+1	Lekki	2	23	1	4	1	1	1	0	1	1	1	1	1;2	7	7	7	1	7	7	7	7	7	7	1	4	2	3	1	1	1	1	1	3	South West
2020/03/29 3:10:49 PM GMT+1	Katsina	2	24	2	1	1	2	4	0	1	1	1	1	6	7	7	7	1	7	7	1	7	7	1	1	7	1	7	2	1	1	1	7	1	South West
2020/03/29 3:17:22 PM GMT+1	Taraba state	2	25	2	1	3	2	2	1	1	1	1	1	1	7	7	7	1	7	1	7	7	7	7	1	1	1	7	7	1	7	1	1	2	South West
2020/03/29 3:18:12 PM GMT+1	Funtua	1	27	3	1	2	2	4	1	1	1	1	0	1	7	7	7	1	7	7	7	7	7	7	7	7	1	7	7	7	7	7	7	4	South West
2020/03/29 3:18:44 PM GMT+1	Cross River State	1	25	2	4	1	1	1	0	1	1	0	1	1;2;6	7	1	7	7	7	1	7	1	7	7	7	7	7	7	7	7	7	1	7	1	South West
2020/03/29 3:19:23 PM GMT+1	Katsina	2	27	2	1	3	2	3	1	1	1	1	1	1;6	7	7	7	1	7	1	7	7	7	7	4	6	2	3	2	2	7	1	1	1	South West
2020/03/29 3:19:35 PM GMT+1	Katsina	2	24	2	1	1	2	4	0	1	1	1	1	1;6	7	7	7	1	7	1	7	7	4	1	1	7	4	7	4	5	1	7	7	4	South West
2020/03/29 3:20:36 PM GMT+1	Maiduguri	2	27	2	1	3	2	3	0	1	1	1	1	3	7	7	7	7	7	1	7	7	1	7	1	7	7	7	1	7	7	7	7	4	South West
2020/03/29 3:20:54 PM GMT+1	Maiduguri	2	27	2	1	3	2	3	0	1	1	1	1	3	7	7	7	7	7	1	7	7	1	7	1	7	7	7	1	7	7	7	7	4	South West
2020/03/29 3:21:00 PM GMT+1	Lagos	2	20	2	3	3	2	3	1	1	1	1	1	1;2;3;4;5;6	7	7	6	1	6	1	7	7	7	7	4	7	4	7	4	4	7	7	7	1	South West
2020/03/29 3:21:06 PM GMT+1	Lagos	2	20	2	3	3	2	3	1	1	1	1	1	1;2;3;4;5;6	7	7	6	1	6	1	7	7	7	7	4	7	4	7	4	4	7	7	7	1	South West
2020/03/29 3:27:12 AM GMT+1	Ilorin	1	30	2	4	3	1	2	1	1	1	1	1	1;2;3;5;6	7	7	7	1	7	1	7	7	7	7	1	7	1	6	4	2	6	2	2	1	South West
2020/03/29 3:32:27 AM GMT+1	Ibadan	2	22	1	3	1	2	1	1	1	1	1	1	1;2;3	7	7	7	1	7	1	7	7	7	7	4	7	1	1	1	1	7	1	7	1	South West
2020/03/29 3:37:40 PM GMT+1	Suleja	2	28	2	3	3	2	3	0	1	1	1	1	6	7	6	7	1	5	1	7	5	6	6	4	7	7	6	7	5	7	7	7	4	South West
2020/03/29 3:37:46 PM GMT+1	Kaduna	2	25	1	1	3	2	3	1	1	1	1	1	1;2;3	7	7	7	1	7	1	5	7	7	7	3	4	5	5	4	4	7	2	7	1	South West
2020/03/29 3:43:46 PM GMT+1	Ibadan	1	43	3	4	4	1	1	0	1	1	1	1	1;2;3;4;5;6	7	7	7	4	2	3	1	7	4	7	1	7	1	1	4	5	2	3	2	1	South West
2020/03/29 3:44:03 PM GMT+1	Uyo	2	27	1	2	3	1	3	1	1	1	1	1	1;2;4;5;6	7	7	7	1	7	1	7	7	7	7	1	7	1	4	4	4	1	2	2	1	South West
2020/03/29 3:47:58 PM GMT+1	Uyo	2	36	2	4	4	1	3	0	1	1	1	1	1;2;3;5;6	7	7	2	6	7	2	6	6	2	4	2	4	5	5	6	3	4	3	3	1	South West
2020/03/29 3:57:27 AM GMT+1	Akure	1	28	3	3	4	1	4	0	0	1	1	1	1;2;3	7	7	7	4	7	1	7	7	7	6	1	7	1	7	2	4	1	1	1	1	South West
2020/03/29 3:57:52 PM GMT+1	Ilorin	2	36	1	4	3	2	2	0	1	1	1	1	1;2;3;4;5;6	7	7	7	4	5	4	6	3	2	3	2	4	3	4	3	3	4	3	3	1	South West
2020/03/29 3:59:20 PM GMT+1	Ogun state	2	18	2	4	1	1	1	0	1	1	1	1	1;2;5;6	7	4	7	1	7	1	7	1	7	7	3	1	1	7	2	1	1	1	2	1	South West
2020/03/29 4:12:07 AM GMT+1	Akure	2	34	3	3	4	1	4	1	1	1	1	1	1;2;3;4;5;6	7	7	7	3	7	1	7	6	7	7	1	7	1	3	3	1	7	4	4	1	South West
2020/03/29 4:16:25 PM GMT+1	Ibadan	1	21	1	3	2	1	1	0	1	1	1	1	1;6	7	7	7	1	1	1	7	7	7	7	1	7	1	1	1	1	7	1	7	1	South West
2020/03/29 4:19:02 PM GMT+1	Osogbo	1	39	3	3	4	2	2	1	1	1	1	1	1;2;3;4;5;6	6	6	7	2	7	1	7	7	7	7	4	5	4	5	4	4	4	4	4	1	South West
2020/03/29 4:22:19 PM GMT+1	Ibadan	2	22	1	3	5	2	3	1	1	1	1	1	1;2;3;4;5;6	3	7	6	5	5	2	6	7	5	7	7	6	7	5	4	1	1	1	1	1	South West
2020/03/29 4:22:22 AM GMT+1	Ibadan	2	19	1	3	1	1	2	0	1	1	1	1	6	7	7	5	5	1	1	7	7	6	7	3	7	7	7	4	4	7	7	7	1	South West
2020/03/29 4:28:22 PM GMT+1	Port Harcourt	2	25	2	2	3	1	1	0	0	1	1	1	2;6	4	3	6	1	2	2	6	3	4	4	4	7	3	4	3	2	3	2	2	4	South West
2020/03/29 4:29:44 AM GMT+1	Ilorin	1	37	4	3	4	1	2	1	1	1	1	1	5;6	7	7	7	1	7	1	7	7	7	7	1	7	4	7	7	7	7	4	4	2	South West
2020/03/29 4:39:22 PM GMT+1	Ibadan	2	26	1	3	2	3	1	0	1	0	0	0	1	1	1	1	7	1	1	7	7	7	7	1	7	1	1	1	1	1	1	1	1	South West
2020/03/29 4:40:21 PM GMT+1	Ibadan	1	19	2	3	2	1	2	1	1	1	1	1	1;2;3;5;6	7	7	7	1	7	7	7	1	7	7	7	7	7	1	1	1	7	1	7	1	South West
2020/03/29 4:42:13 PM GMT+1	Abuja	1	20	1	1	1	2	2	1	1	1	1	1	5	7	7	7	1	7	1	7	7	1	7	7	7	4	7	6	6	7	5	5	1	South West
2020/03/29 4:44:03 PM GMT+1	Jos	2	27	2	1	3	2	3	1	1	1	1	1	6	4	5	7	1	7	6	5	2	6	6	1	6	1	2	2	2	2	3	2	4	South West
2020/03/29 4:44:07 AM GMT+1	Ibadan	2	26	2	3	2	2	2	0	1	1	1	1	1;2;6	4	3	5	5	3	2	4	6	3	5	2	6	1	5	2	2	4	1	2	1	South West
2020/03/29 4:44:16 PM GMT+1	Jos	2	27	2	1	3	2	3	1	1	1	1	1	6	4	5	7	1	7	6	5	2	6	6	1	6	1	2	2	2	2	3	2	4	South West
2020/03/29 4:52:57 PM GMT+1	Bauchi	2	50	3	1	4	2	2	1	1	1	1	1	1;2;3;4;5;6	7	7	7	1	7	1	7	7	7	7	4	7	7	7	7	7	7	7	7	1	South West
2020/03/29 4:54:05 PM GMT+1	Bauchi	2	50	3	4	4	1	3	0	1	1	1	1	2;3;6	6	6	4	5	6	1	7	2	6	6	2	7	2	3	4	3	2	3	2	1	South West
2020/03/29 4:54:22 PM GMT+1	Uyo	1	28	1	2	2	1	2	0	1	1	1	1	2;3;5;6	7	7	7	4	7	1	7	5	3	3	1	7	1	5	3	3	3	4	2	1	South West
2020/03/29 4:58:13 PM GMT+1	Bauchi	2	36	3	4	4	1	3	1	1	1	1	1	1	7	7	6	2	7	1	2	2	2	4	4	2	5	7	7	6	4	6	7	3	South West
2020/03/29 5:02:32 PM GMT+1	Lagos	2	19	1	3	1	1	1	0	1	1	1	1	1	5	4	6	7	4	5	7	7	7	7	1	7	1	5	6	5	2	1	1	1	South West
2020/03/29 5:07:41 PM GMT+1	Abuja	2	24	1	3	1	2	4	0	1	1	1	1	1;2;4;6	6	6	6	6	3	1	6	2	6	1	3	3	1	6	2	2	2	2	2	1	South West
2020/03/29 5:10:34 PM GMT+1	Jos	2	36	2	4	4	1	2	0	1	1	1	1	1;6	6	5	6	4	6	1	1	1	7	6	4	6	1	6	1	2	5	2	4	4	South West
2020/03/29 5:10:37 AM GMT+1	KAFANCHAN	2	26	1	3	4	2	1	1	1	0	1	1	1;2;3;4;5;6	7	7	7	1	7	1	7	7	7	7	7	7	7	7	7	7	7	7	7	4	South West
2020/03/29 5:11:46 PM GMT+1	Funtua	1	22	2	1	3	2	4	1	1	1	1	1	1;2;5;6	7	2	7	2	2	2	1	2	7	2	4	4	1	3	3	3	7	1	7	1	South West
2020/03/29 5:13:53 PM GMT+1	Ikorodu	1	20	1	3	1	1	3	0	1	1	1	1	1	5	5	4	4	3	4	5	4	4	4	4	4	4	5	4	5	4	3	3	1	South West
2020/03/29 5:18:50 PM GMT+1	Bauchi	2	54	3	4	3	1	3	0	1	1	1	1	1;6	7	7	7	2	7	1	7	3	6	6	6	7	7	7	5	6	5	3	3	1	South West
2020/03/29 5:22:44 PM GMT+1	Abuja	2	41	3	4	4	1	4	1	1	1	1	1	1;2;3;5;6	7	7	4	3	5	3	7	3	6	7	4	1	4	7	2	2	2	3	5	4	South West
2020/03/29 5:27:21 PM GMT+1	Kano	2	26	3	1	3	2	2	0	1	0	1	0	3	5	6	6	5	4	5	7	4	7	1	1	7	4	1	1	5	2	5	5	1	South West
2020/03/29 5:31:10 PM GMT+1	Ibadan	2	25	1	3	3	2	3	0	1	1	1	1	1	7	7	7	1	7	1	1	7	7	7	7	7	1	7	7	1	7	1	1	3	South West
2020/03/29 5:32:40 AM GMT+1	Ogun state	2	20	1	3	1	1	4	0	0	1	1	1	1;3	7	1	7	6	5	1	1	1	3	5	2	5	1	3	4	4	4	1	6	1	South West
2020/03/29 5:35:27 PM GMT+1	Abuja	2	33	2	4	3	1	4	0	1	1	1	1	2	6	6	6	6	6	2	6	6	6	6	3	5	2	3	3	3	1	3	1	1	South West
2020/03/29 5:41:56 AM GMT+1	Ilorin	2	55	3	3	3	1	2	0	1	1	1	1	1;2;3;4;5;6	7	7	7	2	7	1	7	7	7	6	5	7	5	7	5	7	7	5	6	2	South West
2020/03/29 5:42:20 AM GMT+1	Ilorin	2	55	3	3	3	1	2	0	1	1	1	1	1;2;3;4;5;6	7	7	7	2	7	1	7	7	7	6	5	7	5	7	5	7	7	5	6	2	South West
2020/03/29 5:45:57 PM GMT+1	Uyo	2	38	3	4	4	1	2	1	1	1	1	1	1;2;5;6	4	4	4	2	6	2	4	5	3	3	2	3	2	3	3	3	2	2	2	1	South West
2020/03/29 5:46:49 AM GMT+1	Ibadan	1	19	1	3	1	1	3	0	1	1	1	1	1;2;5;6	7	7	7	7	4	7	7	7	7	7	7	7	3	7	7	5	7	3	6	1	South West
2020/03/29 5:47:38 PM GMT+1	Zaria	2	22	1	1	1	2	2	0	1	1	1	1	1;2;4;5;6	7	5	4	5	4	2	7	6	5	5	4	4	5	3	4	3	3	3	3	2	South West
2020/03/29 5:48:56 PM GMT+1	Lagos	1	18	1	3	2	1	4	0	1	1	1	1	6	1	1	1	6	3	1	4	3	5	4	5	5	1	5	4	3	7	4	4	1	South West
2020/03/29 5:52:39 PM GMT+1	Shendam	2	25	2	2	3	1	2	0	1	1	1	1	1	7	7	4	5	6	1	7	7	6	6	2	7	4	7	4	6	7	3	2	1	South West
2020/03/29 6:07:07 PM GMT+1	Lekki	2	20	1	3	1	2	2	0	0	1	1	1	2;3	5	6	6	2	4	2	4	5	5	5	5	6	4	5	5	5	4	1	6	3	South West
2020/03/29 6:12:47 PM GMT+1	Ibadan	1	23	2	3	2	1	3	1	1	1	1	0	1;2;3;5	7	7	7	1	7	1	7	1	7	7	1	7	1	1	1	1	1	1	1	1	South West
2020/03/29 6:13:01 AM GMT+1	Kubwa Abuja	2	18	1	4	1	1	3	1	1	1	1	1	3;4;6	7	5	5	3	7	1	5	6	3	3	3	6	3	6	4	2	7	2	4	3	South West
2020/03/29 6:16:22 AM GMT+1	Ilorin	2	29	2	3	3	2	1	1	1	1	1	0	1;2;5	7	5	5	1	7	1	7	7	7	5	3	6	4	5	5	5	7	7	7	1	South West
2020/03/29 6:16:45 PM GMT+1	Ibadan	1	25	1	2	3	1	1	1	1	1	1	1	1;2;3;4;5;6	7	7	5	6	5	6	7	6	2	1	4	7	1	7	4	3	1	1	1	2	South West
2020/03/29 6:20:13 PM GMT+1	Jos	1	19	1	1	3	2	4	1	1	1	1	0	2	7	7	7	1	7	1	7	7	7	7	1	7	1	1	1	1	7	7	7	1	South West
2020/03/29 6:32:17 PM GMT+1	Jos	2	31	2	4	4	1	3	1	1	1	1	1	1;2;4;6	7	4	5	6	4	4	6	4	4	6	4	5	4	5	4	4	5	4	5	4	South West
2020/03/29 6:32:26 PM GMT+1	Kaduna	2	30	3	1	1	2	4	0	1	0	1	1	1	1	7	7	1	7	1	7	7	7	7	4	7	1	1	1	1	7	1	7	1	South West
2020/03/29 6:32:32 PM GMT+1	Redemption camp	2	19	1	3	2	1	3	1	1	1	1	1	1;2;3;4;5;6	7	7	7	1	1	7	7	7	7	7	7	7	1	7	4	1	5	1	6	1	South West
2020/03/29 6:36:45 AM GMT+1	Apete	1	15	1	3	4	2	2	0	1	1	1	1	1	7	5	5	7	1	2	7	5	5	2	2	5	2	6	2	2	2	2	2	3	South West
2020/03/29 6:42:07 PM GMT+1	Ibadan	1	21	1	3	1	2	4	0	1	1	1	1	1	7	1	1	7	7	7	7	1	1	1	1	7	1	1	1	1	7	1	7	1	South West
2020/03/29 6:43:06 PM GMT+1	Offa	2	24	2	3	4	1	2	1	1	1	1	1	1;2;3;6	7	7	4	4	1	1	7	7	7	7	7	7	2	7	7	5	4	1	5	1	South West
2020/03/29 6:43:31 AM GMT+1	Ibadan	2	20	1	3	1	2	2	0	1	1	1	1	1;2;3;4;5;6	7	7	4	7	4	4	4	4	3	5	3	7	3	5	1	1	6	1	4	1	South West
2020/03/29 6:43:42 PM GMT+1	Offa	2	24	2	3	4	1	2	1	1	1	1	1	1;2;3;6	7	7	4	4	1	1	7	7	7	7	7	7	2	7	7	5	4	1	5	1	South West
2020/03/29 6:48:09 PM GMT+1	Apete	2	20	1	3	1	1	1	0	1	1	1	1	1;2	4	1	2	4	2	2	3	3	3	3	2	7	5	7	7	3	4	4	2	1	South West
2020/03/29 6:49:16 PM GMT+1	Maiduguri	2	38	3	4	3	2	3	1	0	1	1	1	1	5	6	5	2	7	1	6	5	4	5	3	5	3	5	5	5	5	5	5	1	South West
2020/03/29 6:53:53 AM GMT+1	Oyo	2	20	1	3	1	2	1	0	1	1	1	1	1;2;4;6	1	7	1	7	1	1	7	7	7	7	7	7	7	7	1	1	7	1	1	3	South West
2020/03/29 6:59:38 AM GMT+1	Egbe kogi state	2	57	3	3	5	1	4	1	1	1	1	1	1;2;3;4;5;6	7	5	7	7	7	5	7	4	7	7	7	7	2	5	5	2	7	2	7	2	South West
2020/03/29 7:00:32 PM GMT+1	Kano	2	24	2	1	3	2	1	0	1	1	1	1	1;2;6	4	4	7	7	1	4	7	4	7	7	7	1	1	4	1	1	7	1	7	4	South West
2020/03/29 7:04:15 AM GMT+1	Lagos	2	19	1	3	1	1	3	1	1	1	1	1	1;2;5;6	5	6	7	2	6	1	7	5	6	7	4	6	4	6	6	5	7	5	6	1	South West
2020/03/29 7:09:28 PM GMT+1	Ibadan	1	20	1	3	2	1	1	0	1	1	1	1	2;3;5;6	7	7	3	5	3	1	7	4	7	7	2	7	1	7	3	3	7	7	7	1	South West
2020/03/29 7:18:16 PM GMT+1	Jos	1	22	2	1	5	2	2	0	1	1	1	1	1;3;6	4	7	7	1	7	3	7	7	7	4	2	7	4	6	7	7	7	6	7	4	South West
2020/03/29 7:18:20 PM GMT+1	Plateau State	1	34	2	4	4	1	1	0	1	1	1	0	1;4;6	4	2	2	1	7	4	7	2	2	2	1	6	1	5	1	2	1	1	1	1	South West
2020/03/29 7:19:16 PM GMT+1	Katsina	2	24	2	1	3	2	1	0	1	1	1	1	2;6	5	3	7	1	6	1	5	3	4	5	1	7	1	4	1	4	7	4	4	1	South West
2020/03/29 7:28:47 AM GMT+1	Ogbomosho	1	20	2	3	1	1	1	1	1	1	1	1	1;2;6	7	5	6	5	1	2	6	4	6	5	5	5	4	6	3	3	7	4	7	1	South West
2020/03/29 7:32:05 PM GMT+1	Sokoto	2	37	3	1	3	2	4	1	1	1	1	1	1;2;3;4;5;6	2	4	7	1	7	1	7	3	4	7	4	1	6	7	6	5	6	6	6	1	South West
2020/03/29 7:32:16 PM GMT+1	Sokoto	2	37	3	1	3	2	4	1	1	1	1	1	1;2;3;4;5;6	2	4	7	1	7	1	7	3	4	7	4	1	6	7	6	5	6	6	6	1	South West
2020/03/29 7:32:40 PM GMT+1	Sokoto	2	37	3	1	3	2	4	1	1	1	1	1	1;2;3;4;5;6	2	4	7	1	7	1	7	3	4	7	4	1	6	7	6	5	6	6	6	1	South West
2020/03/29 7:32:45 PM GMT+1	Sokoto	2	37	3	1	3	2	4	1	1	1	1	1	1;2;3;4;5;6	2	4	7	1	7	1	7	3	4	7	4	1	6	7	6	5	6	6	6	1	South West
2020/03/29 7:33:32 AM GMT+1	Lagos	1	25	2	3	4	2	2	0	1	1	1	1	3	3	5	6	1	6	1	7	6	6	4	4	5	7	6	6	7	6	5	5	1	South West
2020/03/29 7:37:08 PM GMT+1	Katsina	1	20	2	1	3	2	3	0	1	1	1	1	6	7	7	7	2	7	1	7	7	7	7	7	6	6	4	3	2	7	6	7	1	South West
2020/03/29 7:37:53 AM GMT+1	Igbo ora	2	17	1	3	1	1	3	0	1	1	1	1	1;2	6	5	5	3	4	4	6	5	2	4	5	7	5	6	6	5	5	6	6	1	South West
2020/03/29 7:41:53 AM GMT+1	Kano	2	46	3	3	4	1	4	1	1	1	1	1	1;6	7	7	7	1	7	1	7	7	7	7	4	7	4	7	5	5	3	2	2	1	South West
2020/03/29 7:41:58 PM GMT+1	Oshodi	1	18	1	3	1	2	4	1	1	0	1	1	1;2	1	7	7	7	7	1	1	1	1	1	7	7	1	1	1	1	7	1	7	1	South West
2020/03/29 7:42:08 AM GMT+1	Ilesa	1	20	1	3	1	1	3	0	1	1	1	1	1;2;6	7	7	4	7	7	1	7	7	2	1	1	7	1	7	1	1	7	7	7	1	South West
2020/03/29 7:42:12 PM GMT+1	Ibadan	2	22	2	3	1	1	3	0	1	1	1	1	1;2;6	7	7	4	7	1	1	7	1	7	7	1	7	1	7	7	1	7	1	7	1	South West
2020/03/29 7:42:51 AM GMT+1	Osogbo	2	18	1	3	1	2	3	1	1	1	0	1	6	4	4	6	4	6	4	6	4	5	4	2	6	1	5	4	1	4	2	4	1	South West
2020/03/29 7:45:43 AM GMT+1	Ado Ekiti	1	19	2	3	1	1	3	1	1	1	1	1	1;2;6	5	5	2	7	3	2	1	4	3	4	6	7	1	7	1	3	7	1	7	1	South West
2020/03/29 7:45:59 AM GMT+1	Jos	2	31	2	1	3	1	1	1	1	1	1	1	1;2;3	5	7	7	6	6	1	7	7	7	6	4	5	5	5	5	3	7	5	5	4	South West
2020/03/29 7:47:01 AM GMT+1	Ilorin	2	29	1	4	3	1	3	0	1	1	1	1	1;6	4	5	3	3	4	4	4	4	4	3	4	3	3	5	4	4	3	3	3	1	South West
2020/03/29 7:49:02 AM GMT+1	Ibadan	1	19	1	3	1	2	3	0	1	1	1	1	1;2;3;6	7	7	7	1	7	1	7	7	7	7	7	7	1	7	1	1	7	1	1	1	South West
2020/03/29 7:50:35 PM GMT+1	Sango Ota	2	18	1	3	1	1	3	0	1	1	1	0	1;2;6	7	1	7	4	1	1	7	1	7	7	1	7	1	7	7	7	7	7	7	1	South West
2020/03/29 7:52:45 PM GMT+1	Ibadan	1	26	2	3	3	2	2	0	1	0	1	1	1	7	7	7	7	7	1	7	6	6	7	2	7	1	6	2	2	1	1	1	1	South West
2020/03/29 7:57:00 PM GMT+1	Ibadan	2	20	1	3	1	2	4	1	1	1	1	1	1;2;3;4;5;6	7	7	7	2	7	1	7	7	7	7	4	7	1	6	4	5	5	4	3	1	South West
2020/03/29 7:59:19 AM GMT+1	Ibadan	2	21	1	3	1	2	4	1	0	1	1	1	1;2;5;6	3	7	4	4	3	1	7	7	7	7	1	1	7	7	7	6	4	4	4	1	South West
2020/03/29 8:00:05 PM GMT+1	Port Harcourt	1	21	1	4	1	1	2	0	1	1	1	0	1;2;3;4;5;6	4	7	5	1	6	4	7	1	7	7	4	7	4	7	5	4	3	1	1	1	South West
2020/03/29 8:03:05 AM GMT+1	Ikorodu	2	23	1	3	1	2	3	0	1	1	1	1	1	7	7	7	7	7	1	7	7	1	7	7	7	1	7	1	1	1	1	1	1	South West
2020/03/29 8:03:17 PM GMT+1	Uyo	2	26	1	4	1	1	2	0	1	1	1	1	1;2;3	7	6	6	4	2	1	6	7	5	7	1	7	1	4	2	3	2	2	3	1	South West
2020/03/29 8:05:49 AM GMT+1	Lagos	1	20	1	3	1	1	2	0	1	1	1	1	6	7	4	4	1	1	1	4	3	5	3	1	7	1	5	4	2	4	5	5	1	South West
2020/03/29 8:07:37 PM GMT+1	Ikorodu	1	21	2	3	3	1	2	0	1	1	1	1	1;2;6	1	7	7	1	1	1	7	7	7	7	5	7	1	6	1	1	6	1	6	1	South West
2020/03/29 8:08:27 AM GMT+1	Ibadan	2	23	1	3	3	1	1	0	1	1	1	1	1;2;6	7	7	7	5	7	1	7	4	7	7	4	7	2	6	5	3	7	1	6	1	South West
2020/03/29 8:11:06 AM GMT+1	Ibadan	2	22	2	3	1	2	1	0	1	1	1	1	1;2;3;4;5;6	7	7	7	3	4	1	7	7	7	7	7	7	3	7	4	2	4	1	4	1	South West
2020/03/29 8:13:24 AM GMT+1	Lagos	1	25	2	3	3	2	2	0	1	1	1	1	1;2;5;6	7	7	6	4	4	2	7	7	5	5	3	6	2	4	1	4	7	1	1	1	South West
2020/03/29 8:14:07 PM GMT+1	Ibadan	2	19	1	3	1	2	3	1	1	1	1	1	1	7	7	7	1	7	1	7	7	7	7	1	7	1	7	7	1	7	7	7	1	South West
2020/03/29 8:22:50 AM GMT+1	Ibadan	2	20	1	3	1	2	4	0	1	1	1	1	1;2	7	7	7	7	1	1	7	7	7	7	7	7	7	7	7	1	7	1	7	1	South West
2020/03/29 8:24:39 PM GMT+1	Kwara	2	24	2	3	2	2	3	0	1	1	1	0	1;2;5;6	7	7	7	1	7	1	7	7	7	7	7	7	1	7	7	7	7	1	4	1	South West
2020/03/29 8:24:54 PM GMT+1	Kwara	2	24	2	3	2	2	3	0	1	1	1	0	1;2;5;6	7	7	7	1	7	1	7	7	7	7	7	7	1	7	7	7	7	1	4	1	South West
2020/03/29 8:25:04 PM GMT+1	Kwara	2	24	2	3	2	2	3	0	1	1	1	0	1;2;5;6	7	7	7	1	7	1	7	7	7	7	7	7	1	7	7	7	7	1	4	1	South West
2020/03/29 8:27:12 AM GMT+1	Oyo state	2	28	2	3	3	2	1	0	1	1	0	1	1	7	7	7	2	7	1	7	7	7	7	1	6	1	6	3	2	4	2	1	1	South West
2020/03/29 8:27:56 AM GMT+1	Ibadan	2	26	1	3	1	2	1	0	1	1	1	1	6	4	4	4	2	3	3	4	4	4	4	3	1	3	4	1	1	1	1	1	1	South West
2020/03/29 8:28:49 AM GMT+1	Ibadan	2	20	1	3	1	2	2	0	1	1	1	1	1;2;3;5;6	3	3	7	7	5	7	7	1	2	2	3	7	1	7	7	1	1	4	7	1	South West
2020/03/29 8:30:54 PM GMT+1	Lagos	1	18	1	3	1	2	4	0	1	1	1	1	1	7	7	7	1	7	1	7	7	7	7	3	7	1	7	4	6	7	2	5	1	South West
2020/03/29 8:41:02 AM GMT+1	Ibadan	2	22	1	3	3	1	3	0	1	1	1	1	1;3;5	1	7	7	7	4	1	7	1	7	5	7	7	7	7	7	7	7	7	7	4	South West
2020/03/29 8:44:57 AM GMT+1	Arepo	2	21	1	3	1	2	2	0	0	0	1	1	1;6	6	7	5	5	4	1	5	7	6	7	1	7	6	5	5	7	5	7	4	1	South West
2020/03/29 8:47:02 AM GMT+1	Lagos	1	20	1	3	4	1	3	1	1	1	1	1	6	7	7	7	1	7	1	7	7	7	7	7	7	5	6	5	4	7	3	7	1	South West
2020/03/29 8:50:26 AM GMT+1	Ikorodu	1	17	2	3	1	3	2	0	1	1	1	1	1;2;6	3	3	3	2	1	3	2	2	4	1	4	7	2	6	3	3	2	2	2	4	South West
2020/03/29 8:53:42 AM GMT+1	Ibadan	2	23	1	4	1	1	3	1	1	1	1	1	1;2;5;6	4	4	3	2	6	2	6	4	4	5	1	5	1	3	1	5	1	4	1	2	South West
2020/03/29 8:54:54 AM GMT+1	Lagos	1	19	1	3	4	2	2	0	1	1	1	0	1;3	5	7	6	7	7	1	7	7	7	7	5	6	1	4	1	1	7	4	7	1	South West
2020/03/29 8:55:08 PM GMT+1	Delta	2	22	2	3	1	2	3	1	1	1	1	1	1;2;6	6	1	1	1	1	7	7	5	1	1	1	1	1	7	7	1	7	1	7	3	South West
2020/03/29 8:56:25 AM GMT+1	Ibadan	1	24	1	3	3	1	4	1	1	1	1	1	1;2;3;4;5;6	7	1	7	1	7	1	7	1	7	7	1	7	1	7	1	1	7	7	7	1	South West
2020/03/29 8:57:42 AM GMT+1	Agbado	2	19	1	3	3	1	2	0	1	1	1	1	1	7	4	7	1	1	1	7	4	4	5	5	7	4	7	6	1	7	4	7	1	South West
2020/03/29 8:58:33 PM GMT+1	Ibadan	2	24	2	3	1	2	1	1	1	1	1	1	1;2;5;6	7	7	4	1	6	1	7	7	7	7	5	7	4	4	1	1	7	1	1	1	South West
2020/03/29 9:06:53 AM GMT+1	Ibadan	1	28	2	2	2	1	2	0	1	1	1	1	1;3	7	1	7	1	1	1	7	1	7	7	1	7	1	7	1	1	7	7	7	3	South West
2020/03/29 9:09:20 AM GMT+1	Arepo	1	22	1	3	3	2	4	0	1	1	1	1	1;2;3;4;5;6	6	2	7	6	6	1	6	6	7	6	3	6	6	7	7	7	7	6	2	1	South West
2020/03/29 9:10:20 PM GMT+1	Ibadan	2	19	1	3	2	2	3	0	1	1	1	1	1;6	7	7	7	1	1	1	7	7	7	7	1	7	7	1	7	4	1	1	7	1	South West
2020/03/29 9:17:29 AM GMT+1	Ibadan	2	18	1	3	1	2	2	1	1	1	1	1	1;2;3;4;5;6	7	7	7	1	6	1	7	7	7	7	3	6	3	5	1	2	7	4	2	1	South West
2020/03/29 9:22:32 AM GMT+1	Lagos	1	37	2	4	4	1	4	1	1	1	1	1	1;6	4	4	2	6	6	2	7	6	6	6	4	7	4	6	3	4	7	5	4	1	South West
2020/03/29 9:23:08 PM GMT+1	Lagos	1	23	2	2	2	1	4	1	1	1	1	1	1;2	7	7	7	1	7	1	7	7	7	7	7	5	4	2	2	2	5	1	5	1	South West
2020/03/29 9:29:08 AM GMT+1	Lagos	1	20	2	2	1	1	3	1	1	1	1	1	1;2;3;4;5;6	7	1	7	1	7	1	7	7	7	7	7	7	1	7	7	1	7	1	1	1	South West
2020/03/29 9:30:59 AM GMT+1	Ibadan	2	20	1	3	1	2	4	1	1	1	1	1	1	7	7	5	6	7	2	7	7	7	7	4	7	4	7	5	5	7	4	7	1	South West
2020/03/29 9:32:57 PM GMT+1	Akure	1	23	2	3	1	1	3	1	1	1	1	1	1;2;5;6	7	1	7	1	7	1	7	7	7	7	1	7	1	1	1	1	7	1	7	1	South West
2020/03/29 9:39:37 AM GMT+1	Ibadan	2	22	1	3	2	1	2	0	1	1	1	1	1;2;3	7	7	1	7	7	1	7	7	7	1	1	7	1	6	5	2	1	1	1	1	South West
2020/03/29 9:42:17 AM GMT+1	Lagos	2	20	1	3	2	2	2	0	1	1	1	1	1;3;6	7	1	1	7	1	7	1	1	1	1	1	7	1	1	7	7	7	7	7	1	North Central
2020/03/29 9:47:20 AM GMT+1	Ibadan	1	19	2	2	1	1	3	0	1	1	1	1	1;5	1	2	1	1	4	4	1	3	2	4	4	1	1	4	4	3	3	2	4	1	North Central
2020/03/29 9:47:31 AM GMT+1	Ibadan	2	20	2	3	1	1	2	0	1	1	0	1	2	7	7	7	7	7	7	7	7	7	7	7	7	7	1	1	1	7	1	7	1	North Central
2020/03/29 9:48:11 AM GMT+1	Ibadan	1	20	2	3	1	1	2	1	1	1	1	1	1;2;6	7	7	5	1	1	1	7	7	7	7	2	7	2	5	4	2	6	1	7	1	North Central
2020/03/29 9:48:57 AM GMT+1	Ogun state	2	19	1	3	1	1	3	0	0	1	0	1	1	7	7	6	2	7	1	7	7	7	7	1	7	1	7	7	7	7	6	4	3	North Central
2020/03/29 9:50:48 AM GMT+1	Ilorin	1	25	2	2	3	1	3	1	1	1	1	1	1;2;6	7	7	7	3	7	1	7	7	7	4	4	7	2	6	6	4	6	2	6	1	North Central
2020/03/29 9:51:32 AM GMT+1	Lagos	2	23	1	3	2	1	2	1	1	1	1	1	1	7	7	7	1	1	1	7	1	7	6	2	6	4	6	7	5	4	5	4	1	North Central
2020/03/29 9:54:46 AM GMT+1	Ilorin	2	35	3	3	5	1	1	0	0	1	1	0	1	7	1	7	1	7	1	1	7	7	7	7	7	7	7	1	1	7	1	7	1	North Central
2020/03/29 9:59:50 AM GMT+1	Ibadan	1	19	1	3	1	1	2	1	1	1	1	1	1;2;3;4;5;6	7	7	7	1	3	1	7	7	7	7	2	7	2	3	2	2	7	2	7	3	North Central
2020/03/30 1:06:20 AM GMT+1	Kware, Sokoto	2	39	3	4	3	2	2	1	1	1	1	1	1;2;3;4;6	7	7	7	4	4	1	7	7	6	7	4	7	4	4	4	4	7	4	7	1	North Central
2020/03/30 1:13:58 PM GMT+1	Ibadan	1	27	2	3	1	1	3	1	1	1	1	1	1;2;4;5;6	7	7	6	3	6	1	7	7	5	7	3	6	3	5	4	3	7	4	2	1	North Central
2020/03/30 1:25:04 AM GMT+1	Bauchi	2	30	3	1	4	2	3	0	1	1	1	1	1;3;6	7	7	7	1	7	1	7	7	7	7	1	7	1	1	1	1	1	1	7	2	North Central
2020/03/30 1:29:49 AM GMT+1	Ibadan	2	22	1	2	1	1	2	0	1	1	1	1	1	7	7	7	1	7	1	7	7	7	7	7	7	7	7	7	4	7	7	7	1	North Central
2020/03/30 1:34:50 AM GMT+1	Ibadan	1	18	2	3	1	1	1	1	1	1	1	1	6	7	7	7	1	4	1	7	7	7	1	4	7	2	2	2	5	7	4	7	1	North Central
2020/03/30 10:08:16 PM GMT+1	Lagos	2	19	1	3	1	1	2	1	1	1	1	1	2;6	7	7	7	6	1	3	4	7	7	7	1	7	1	6	1	3	4	1	2	1	North Central
2020/03/30 10:11:02 PM GMT+1	Ibadan	2	56	3	3	4	1	3	0	1	1	1	1	1;2;3;4;5;6	7	7	7	7	7	5	4	7	5	7	1	4	1	7	5	7	1	4	2	3	North Central
2020/03/30 10:11:53 PM GMT+1	Jos	2	30	2	4	3	1	1	0	1	1	1	0	1;2;4;6	5	7	7	5	2	7	2	2	3	1	1	7	1	1	1	2	1	1	1	4	North Central
2020/03/30 10:15:08 PM GMT+1	Ibadan	2	19	2	3	2	2	1	1	1	1	1	1	1;2;3;4;5;6	6	7	5	4	7	1	3	7	7	7	7	5	7	4	5	6	1	1	7	1	North Central
2020/03/30 10:21:45 PM GMT+1	Akure	1	33	3	3	4	1	4	1	1	1	1	1	1;2;3;4;5;6	7	7	7	6	7	1	7	7	7	7	7	7	5	7	6	7	7	4	4	2	North Central
2020/03/30 10:25:50 PM GMT+1	Katsina	2	21	2	3	3	2	3	0	1	1	1	1	1	4	7	2	4	2	6	6	5	4	4	1	1	1	1	1	1	1	1	1	1	North Central
2020/03/30 10:26:03 PM GMT+1	Katsina	2	21	2	3	3	2	3	0	1	1	1	1	1	4	7	2	4	2	6	6	5	4	4	1	1	1	1	1	1	1	1	1	1	North Central
2020/03/30 10:40:41 PM GMT+1	Katsina Ala	1	31	3	4	3	1	3	1	1	1	1	1	1	6	6	3	5	6	1	7	7	7	7	4	6	2	5	4	5	4	2	3	1	North Central
2020/03/30 10:43:09 PM GMT+1	Oyo State	2	33	1	2	2	1	2	0	1	1	0	0	1	5	6	7	2	6	1	6	6	6	5	6	6	6	6	6	6	7	6	4	1	North Central
2020/03/30 10:44:31 PM GMT+1	Lagos	2	25	2	3	2	2	2	0	1	1	1	1	1;3;6	6	2	4	7	6	2	6	4	6	7	4	7	3	6	3	3	3	2	2	3	North Central
2020/03/30 10:47:17 PM GMT+1	Zaria	1	24	1	4	3	1	4	0	1	1	1	1	1;2;6	5	7	7	1	7	1	7	7	7	7	4	7	1	3	3	3	1	2	3	1	North Central
2020/03/30 10:47:20 AM GMT+1	Apete	1	24	2	3	2	1	3	0	1	1	1	1	1;2;6	7	7	7	7	7	7	7	1	7	7	1	7	1	7	1	1	1	1	1	3	North Central
2020/03/30 10:49:03 AM GMT+1	Lagos	1	27	1	2	3	1	3	1	1	1	1	1	1;2	7	4	5	7	4	1	7	4	7	1	1	7	1	4	4	4	1	1	1	1	North Central
2020/03/30 10:49:46 PM GMT+1	Ibadan	1	28	3	3	4	1	2	1	1	1	1	1	1;2;3;4;5;6	7	4	5	3	7	1	7	5	5	2	1	4	1	7	3	4	1	2	3	1	North Central
2020/03/30 10:49:55 PM GMT+1	Ibadan	1	28	3	3	4	1	2	1	1	1	1	1	1;2;3;4;5;6	7	4	5	3	7	1	7	5	5	2	1	4	1	7	3	4	1	2	3	1	North Central
2020/03/30 10:50:07 PM GMT+1	Gboko	2	46	3	4	4	1	3	1	1	1	1	1	1;2;5;6	7	7	4	2	7	1	7	7	7	6	1	2	1	4	2	2	7	2	2	1	North Central
2020/03/30 10:50:14 AM GMT+1	Ilorin	2	19	1	3	1	1	2	0	1	1	1	1	1	5	3	1	5	2	3	7	1	5	5	3	6	3	5	4	2	5	4	2	1	North Central
2020/03/30 10:50:38 PM GMT+1	Oyo	1	19	1	3	1	1	3	0	1	1	1	0	1;3;6	4	5	5	5	4	4	7	2	5	1	1	7	1	6	5	5	5	3	4	1	North Central
2020/03/30 10:50:54 PM GMT+1	Lagos	1	19	1	3	1	1	1	1	1	1	1	1	1	7	7	7	5	4	1	7	6	7	7	7	7	1	4	1	2	3	1	1	1	North Central
2020/03/30 10:52:29 AM GMT+1	Lagos	1	19	2	3	2	1	4	0	1	1	1	1	6	5	5	4	6	4	4	5	6	5	2	4	6	1	2	1	1	3	2	5	1	North Central
2020/03/30 10:53:13 PM GMT+1	Ibarapa	2	24	1	3	2	1	2	0	1	1	1	1	1;2;3;5;6	7	7	6	2	5	2	1	5	7	7	2	6	1	6	3	5	7	7	6	1	North Central
2020/03/30 10:53:27 AM GMT+1	Itori	1	19	2	3	1	1	4	0	1	1	1	1	3;4;6	4	7	7	3	4	1	6	7	5	4	2	7	1	4	4	4	3	1	3	1	North Central
2020/03/30 10:58:02 PM GMT+1	Unity estate olowotedo,ogun state	1	19	1	3	1	1	3	0	1	1	0	1	1	4	5	4	5	5	5	5	5	4	3	3	6	2	4	4	4	3	2	2	1	North Central
2020/03/30 11:00:22 PM GMT+1	Agbani	2	34	3	4	4	1	2	1	1	1	1	1	1;2;3;6	7	7	7	3	7	1	7	4	1	7	7	7	7	7	7	7	4	7	7	1	North Central
2020/03/30 11:00:24 PM GMT+1	Enugu	2	30	2	2	3	1	2	0	0	1	1	1	1;2;3;5;6	7	7	5	6	7	1	7	4	7	7	4	7	4	7	4	6	7	5	7	1	North Central
2020/03/30 11:00:37 AM GMT+1	Kaduna	2	28	2	1	3	2	1	0	1	0	1	1	1	1	1	1	1	1	2	1	2	1	1	1	1	2	1	1	2	2	2	1	1	North Central
2020/03/30 11:01:37 PM GMT+1	Lagos	2	20	1	3	2	2	4	1	1	1	1	1	1;2;3;6	7	7	7	1	7	1	7	7	7	1	2	7	7	7	7	7	1	1	1	1	North Central
2020/03/30 11:05:10 PM GMT+1	Ibadan	2	28	1	3	2	1	2	0	1	1	1	1	1;2;3	7	7	5	7	7	7	2	7	7	7	2	7	2	7	6	2	1	1	1	3	North Central
2020/03/30 11:05:46 AM GMT+1	Ibadan	2	20	1	3	1	1	4	1	1	1	1	1	1;2;6	7	7	7	7	7	7	7	7	7	7	1	7	1	7	7	7	7	7	7	3	North Central
2020/03/30 11:08:38 PM GMT+1	Ibadan	1	19	1	4	1	1	2	0	1	1	1	1	1;2;3	7	7	7	1	7	1	7	7	7	7	7	7	7	7	7	7	7	7	7	1	North Central
2020/03/30 11:13:11 PM GMT+1	Lagos	1	20	2	3	2	2	3	1	1	1	1	0	1;2;4;5;6	7	7	7	1	1	1	7	7	7	7	1	1	7	7	7	7	7	7	7	3	North Central
2020/03/30 11:13:15 PM GMT+1	Ibadan	2	26	2	4	2	1	3	0	0	1	1	1	1;3;6	5	7	7	7	7	1	7	7	7	7	7	7	1	7	1	1	7	1	7	2	North Central
2020/03/30 11:13:19 AM GMT+1	Jos	2	39	3	4	3	1	3	0	1	1	1	1	1;2;6	7	7	7	1	7	1	7	7	7	7	1	7	1	7	7	7	7	1	1	4	North Central
2020/03/30 11:22:38 AM GMT+1	Abeokuta	1	23	2	3	3	1	2	1	1	1	1	1	1;2;3;6	7	7	7	1	7	1	7	7	7	7	1	7	1	5	1	1	5	1	1	1	North Central
2020/03/30 11:24:15 AM GMT+1	Ibadan	2	22	1	3	1	1	4	1	1	1	1	1	1;6	1	7	7	1	2	2	7	7	7	7	1	7	1	1	1	1	7	1	7	1	North Central
2020/03/30 11:29:40 AM GMT+1	Port Harcourt	2	19	2	3	1	1	2	1	1	1	1	1	1;2;5;6	7	3	7	7	1	1	3	3	1	1	1	6	1	7	2	1	2	1	2	1	North Central
2020/03/30 11:32:20 PM GMT+1	Ibadan	2	38	3	3	3	1	1	1	1	1	1	1	1;2;3;5;6	7	6	6	4	6	3	5	5	7	7	7	7	5	7	6	7	7	6	6	4	North Central
2020/03/30 11:33:21 AM GMT+1	Ibadan	2	17	1	3	2	2	1	0	1	1	1	1	1;2;3;4;5;6	7	1	1	7	7	1	1	1	7	7	7	3	1	3	1	1	2	1	3	3	North Central
2020/03/30 11:37:42 AM GMT+1	Ilorin	2	68	3	3	4	1	3	1	1	1	1	1	1;2;4	6	7	6	2	4	1	7	7	7	6	4	4	4	6	6	5	7	6	7	4	North Central
2020/03/30 11:48:02 AM GMT+1	Ibadan	2	25	2	3	2	1	1	0	1	1	1	0	1;2;6	7	7	5	1	7	1	1	7	7	7	2	2	1	4	2	2	5	2	2	3	North Central
2020/03/30 11:48:29 PM GMT+1	Lagos	2	20	1	3	2	2	1	0	0	1	1	1	1	7	7	7	1	7	1	7	7	7	7	7	1	7	7	1	7	7	7	7	1	North Central
2020/03/30 11:51:02 PM GMT+1	Lagos	2	21	2	3	1	1	1	0	1	1	1	1	1;5	7	7	7	1	7	1	7	7	7	7	1	7	1	4	1	2	7	1	7	1	North Central
2020/03/30 11:51:43 PM GMT+1	Ilorin	2	35	3	3	3	1	2	1	1	1	1	1	1;2;3;6	7	7	1	4	1	1	7	7	7	7	4	7	3	5	3	4	7	3	3	1	North Central
2020/03/30 11:54:45 AM GMT+1	Ibadan	2	21	1	3	1	1	1	0	1	1	1	1	1;4;5	3	6	4	7	2	6	3	3	5	3	1	5	3	5	1	1	1	1	1	2	North Central
2020/03/30 11:58:55 PM GMT+1	Ibadan	1	22	2	3	3	2	1	1	1	1	1	1	1;2;6	7	7	7	1	1	1	7	7	7	7	1	7	1	7	7	7	7	1	7	1	North Central
2020/03/30 12:05:58 AM GMT+1	Apete	1	23	2	3	2	1	2	0	1	1	1	1	1;2;6	7	7	7	1	1	1	7	7	7	7	6	7	1	7	4	1	7	1	2	3	North Central
2020/03/30 12:06:46 AM GMT+1	Funtua	2	24	1	1	1	2	3	0	1	1	1	1	1;3;4;5;6	7	7	7	1	4	3	6	5	5	1	4	7	4	6	4	3	4	4	7	4	North Central
2020/03/30 12:09:26 AM GMT+1	Ibadan	2	19	2	3	1	1	3	0	1	1	1	1	1	7	7	7	7	1	1	7	7	7	7	1	7	1	7	2	2	7	2	1	1	North Central
2020/03/30 12:15:22 AM GMT+1	Ibadan	1	20	1	2	1	1	3	0	1	1	0	1	5	6	7	7	1	6	1	7	6	7	7	6	6	5	4	4	6	5	4	3	1	North Central
2020/03/30 12:19:28 AM GMT+1	Ibadan	2	18	1	3	1	2	3	1	0	1	1	1	1;2;5	7	7	4	2	7	1	3	6	5	6	5	3	1	6	2	1	7	1	1	1	North Central
2020/03/30 12:25:43 AM GMT+1	Ibadan	2	18	1	2	1	1	2	0	1	1	1	1	1;2;5;6	7	7	7	1	7	1	7	7	7	7	1	7	1	7	7	7	7	7	7	2	North Central
2020/03/30 12:29:35 PM GMT+1	Sango Ota	2	23	2	3	2	1	2	1	1	1	1	1	1;2;5;6	7	6	5	5	7	7	6	6	7	7	1	7	2	6	2	1	1	1	1	1	North Central
2020/03/30 12:31:47 AM GMT+1	Lagos	2	18	1	3	1	1	3	0	1	1	1	1	1	7	7	7	1	7	1	7	6	7	7	5	7	1	6	4	1	1	4	1	1	North Central
2020/03/30 12:33:31 AM GMT+1	Osogbo	1	26	3	3	2	2	2	0	1	1	1	1	1;2;6	7	7	7	1	7	1	7	7	7	7	1	7	1	7	1	1	7	1	7	1	North Central
2020/03/30 12:37:29 AM GMT+1	Katsina	2	23	1	1	3	2	4	1	1	1	1	1	1;2;3;4;5;6	7	7	4	1	7	1	7	1	7	7	1	1	1	1	1	1	4	1	3	2	North Central
2020/03/30 12:44:40 PM GMT+1	Lagos	2	19	2	3	1	2	4	0	1	1	1	1	1;4;5;6	7	7	7	7	1	1	7	7	7	7	7	7	1	7	1	1	7	1	7	1	North Central
2020/03/30 12:47:23 AM GMT+1	Iyesi Ota	2	22	2	3	1	2	3	0	1	1	1	1	1;2;3;4;5;6	7	7	7	1	7	1	7	7	7	7	7	1	7	5	7	7	7	1	7	1	North Central
2020/03/30 12:48:36 AM GMT+1	Gusau	2	23	1	1	3	2	1	0	1	1	1	1	2	7	7	7	1	7	1	7	7	7	7	1	3	1	2	1	1	7	1	1	1	North Central
2020/03/30 12:56:32 AM GMT+1	Kano	2	25	2	1	1	2	2	1	1	1	1	1	1;6	7	7	7	1	7	1	7	7	7	7	1	1	4	7	7	4	7	1	7	1	North Central
2020/03/30 2:00:42 PM GMT+1	Lagos	1	23	2	3	1	1	3	0	1	1	1	1	1;2	7	7	7	5	4	1	7	7	7	5	5	7	4	6	4	1	7	1	7	1	North Central
2020/03/30 2:07:32 PM GMT+1	Ibadan	2	26	1	3	2	1	2	0	1	1	1	1	1;2;4;6	7	7	7	1	7	1	7	7	7	7	1	7	7	7	1	1	7	1	7	3	North Central
2020/03/30 2:18:26 PM GMT+1	Ibadan	2	22	2	3	2	1	3	1	1	1	1	1	1;2;3;4;5;6	5	7	7	2	6	1	6	6	7	7	2	7	1	7	1	2	7	1	1	1	North Central
2020/03/30 2:20:39 PM GMT+1	Sagamu	2	19	2	3	1	1	3	0	1	1	1	1	1;2	7	7	7	1	7	4	7	7	7	7	7	7	2	7	2	4	6	3	4	3	North Central
2020/03/30 2:21:33 PM GMT+1	Ibadan	1	24	1	4	1	1	4	1	1	1	1	1	1;6	7	7	7	1	7	1	7	7	7	7	1	7	7	7	7	7	7	1	7	1	South West
2020/03/30 2:22:42 PM GMT+1	Ibadan	2	21	2	3	2	1	1	0	1	1	1	1	1;3	6	7	4	1	5	2	7	7	6	7	2	5	6	6	4	4	7	2	6	1	South West
2020/03/30 2:39:09 PM GMT+1	Osogbo	1	23	2	3	1	2	4	0	1	1	1	1	1;2;3	7	7	7	1	7	1	1	1	7	1	1	7	1	7	1	1	7	1	7	1	South West
2020/03/30 2:41:46 PM GMT+1	Ogun state	2	17	1	3	2	2	4	0	1	1	1	1	1;2;6	7	7	1	1	7	1	7	7	7	7	7	7	1	5	2	2	7	1	7	1	South West
2020/03/30 2:44:14 PM GMT+1	Lagos	2	23	2	3	3	2	4	0	1	1	1	1	6	7	1	7	1	1	1	7	1	7	1	1	7	1	7	7	7	7	1	7	1	South West
2020/03/30 2:51:34 AM GMT+1	Ilorin	2	50	3	3	4	1	4	0	1	1	1	1	1;2;6	7	7	7	4	7	1	7	7	7	7	4	4	1	3	4	4	4	7	7	1	South West
2020/03/30 2:52:35 PM GMT+1	Ibadan	1	16	1	1	1	2	4	1	1	1	1	1	1	7	7	7	1	7	1	7	7	7	7	7	7	1	1	1	1	7	1	1	1	South West
2020/03/30 2:55:03 PM GMT+1	Lagos	2	22	2	3	1	2	2	0	1	1	1	1	2	5	3	3	6	5	3	6	2	2	2	2	6	3	3	3	2	3	3	6	1	South West
2020/03/30 2:59:40 PM GMT+1	Kwara	1	24	2	3	3	1	3	0	1	1	1	1	1;2;3;4;5;6	3	6	6	7	7	1	1	7	4	5	1	5	1	5	4	4	2	4	1	4	South West
2020/03/30 2:59:50 PM GMT+1	Ondo state	1	17	1	3	1	2	3	0	1	0	1	1	1	7	1	1	1	7	1	7	7	1	1	1	1	1	1	1	1	7	1	7	1	North East
2020/03/30 3:13:54 AM GMT+1	Ibadan	1	18	1	3	1	2	4	0	1	1	0	1	1	7	7	1	7	7	7	7	7	7	1	1	3	4	7	5	5	7	5	3	3	North Central
2020/03/30 3:17:51 PM GMT+1	Ibadan	2	18	2	2	1	1	2	0	1	1	1	1	1;2;5	5	4	5	6	4	5	2	2	2	2	3	7	2	6	2	2	6	3	2	1	North Central
2020/03/30 3:28:36 PM GMT+1	Lagos	2	22	1	3	3	2	3	0	1	1	1	1	1;2;4	6	7	6	4	7	1	6	6	6	6	2	7	1	5	3	1	3	4	2	1	North West
2020/03/30 3:35:54 PM GMT+1	Akwa Ibom	2	70	3	4	4	1	4	1	1	1	1	1	1;2;4;5;6	4	4	4	5	6	2	7	7	5	5	4	4	2	5	3	3	4	4	4	2	North West
2020/03/30 3:39:47 PM GMT+1	Abeokuta	1	24	1	3	2	2	3	1	1	1	1	1	1;4;5	7	7	7	1	7	1	7	7	7	1	1	7	1	7	1	1	1	1	1	1	North Central
2020/03/30 3:46:51 PM GMT+1	Kano	1	42	3	1	3	2	1	1	1	1	1	1	1;2;6	7	7	7	1	7	1	7	7	7	7	7	7	3	4	3	5	4	3	6	4	North Central
2020/03/30 3:48:24 PM GMT+1	Osun state	1	24	2	3	3	2	2	1	1	0	1	1	1;6	7	7	7	4	7	1	7	7	7	7	1	7	1	7	3	3	6	3	4	3	North Central
2020/03/30 3:53:45 PM GMT+1	Ibadan	2	16	2	3	1	1	2	0	1	1	1	1	1;2;3;4;5;6	7	7	7	1	1	1	7	7	7	1	4	7	1	6	2	3	7	4	4	1	North Central
2020/03/30 3:55:17 PM GMT+1	Bauchi	2	50	3	4	3	1	3	0	1	1	1	1	1;4;6	7	6	7	3	7	1	7	3	3	7	7	3	7	7	7	7	7	7	7	1	North Central
2020/03/30 4:03:40 PM GMT+1	Subewope	1	25	1	1	3	1	1	0	1	1	1	1	1;2;3;4	7	7	7	1	7	1	6	7	7	7	2	7	2	5	5	1	1	1	1	4	North Central
2020/03/30 4:05:52 AM GMT+1	Lagos	2	43	3	3	3	1	1	1	1	1	1	1	1;2;3	7	7	7	1	7	1	7	7	7	7	7	7	7	7	7	7	7	1	7	1	North Central
2020/03/30 4:06:14 PM GMT+1	Ibadan	2	19	1	3	1	2	2	0	1	1	1	1	1;2;5;6	7	6	5	1	4	1	2	3	7	7	5	7	4	5	7	7	6	6	5	1	North Central
2020/03/30 4:12:35 PM GMT+1	Ibadan	1	24	1	3	2	2	2	1	1	1	1	0	1;3;4	7	7	7	7	7	7	7	7	7	7	7	7	6	3	7	7	7	7	1	3	North Central
2020/03/30 4:20:15 PM GMT+1	Abeokuta	2	22	1	3	2	1	2	0	1	1	1	1	1;3	7	1	7	1	6	1	7	1	1	7	1	7	1	6	2	2	4	2	2	1	North Central
2020/03/30 4:26:41 AM GMT+1	Ibadan	1	24	2	2	3	1	4	0	1	1	1	1	1;2;5;6	4	4	3	4	4	3	4	4	4	3	4	1	1	4	3	1	1	4	1	1	North Central
2020/03/30 4:31:35 PM GMT+1	Kano	2	27	2	1	3	2	2	0	1	1	1	1	1	7	7	7	7	7	1	7	7	7	1	1	1	1	1	1	1	7	1	7	4	North Central
2020/03/30 4:32:05 PM GMT+1	Lagos	1	26	1	4	4	1	2	1	1	1	1	1	1;2;3;6	6	5	6	1	6	2	7	5	5	5	5	6	5	6	6	5	5	6	6	4	North Central
2020/03/30 4:34:52 PM GMT+1	Ibadan	1	59	3	4	4	1	4	1	1	1	1	1	1;2;3;4;5;6	7	7	7	1	7	1	7	7	5	5	4	4	3	7	3	3	4	2	3	2	North Central
2020/03/30 4:35:30 PM GMT+1	Ibadan	2	19	1	3	2	1	4	1	1	1	1	1	1;2;3;6	7	7	7	1	7	1	7	7	7	1	1	7	1	7	1	1	1	1	1	1	North Central
2020/03/30 4:44:42 PM GMT+1	Ibadan	2	56	3	3	4	1	4	1	0	1	1	1	1;2;4;6	7	7	6	3	5	2	7	5	6	6	3	7	6	7	5	6	4	5	3	1	North Central
2020/03/30 4:50:53 PM GMT+1	Ibadan	2	33	2	3	4	2	2	1	1	1	1	1	1;2;3;4;5;6	7	7	7	4	7	1	7	7	7	7	5	7	1	7	3	5	7	6	6	1	North Central
2020/03/30 4:59:35 PM GMT+1	Kano	2	42	3	3	4	1	3	0	1	1	1	1	1;6	7	7	6	2	6	1	7	7	6	6	5	6	2	6	4	6	5	4	4	4	North Central
2020/03/30 5:00:30 PM GMT+1	Ibadan	1	26	1	3	3	1	3	1	1	1	1	1	1;2;3;6	6	6	4	7	7	2	7	5	4	5	5	7	2	3	3	4	6	5	6	1	North Central
2020/03/30 5:03:46 PM GMT+1	Ile Ife	1	20	1	3	2	1	2	0	1	1	1	1	1;2;3;5;6	7	5	5	1	7	1	7	7	6	6	6	7	1	1	1	1	1	1	1	3	North Central
2020/03/30 5:04:39 PM GMT+1	Ikorodu	1	20	2	3	1	1	1	0	1	1	1	1	1;2;3;4;5;6	7	7	7	4	3	1	1	7	7	7	7	7	4	7	7	4	5	2	4	1	North Central
2020/03/30 5:11:06 PM GMT+1	Ibadan	1	41	3	3	4	1	4	1	1	1	1	1	1;2;3;4;6	7	7	7	7	6	1	7	7	7	7	2	7	1	3	3	3	2	2	4	2	North Central
2020/03/30 5:17:23 PM GMT+1	Oyo state	1	25	2	3	3	1	2	0	1	1	1	1	1;2;6	7	7	7	1	7	1	7	7	7	7	1	7	4	7	7	7	7	7	7	1	North Central
2020/03/30 5:28:11 PM GMT+1	Osun	2	19	1	3	1	2	3	0	0	0	0	1	1	4	6	4	5	6	2	4	5	4	7	7	7	2	4	4	2	2	4	5	1	North Central
2020/03/30 5:29:19 PM GMT+1	Ibadan	2	38	3	4	4	1	4	0	1	1	1	1	1;4;6	7	7	7	7	7	1	7	7	7	7	7	7	4	7	4	4	5	5	4	1	North Central
2020/03/30 5:34:28 PM GMT+1	Ibadan	2	42	2	3	4	1	3	1	1	1	1	1	1;2;3;4;5;6	7	7	7	7	7	1	7	6	7	7	3	7	7	7	7	7	7	7	7	1	North Central
2020/03/30 5:44:47 PM GMT+1	Lagos	2	21	2	3	2	2	2	1	1	0	1	1	1;2;6	6	6	6	1	7	1	7	1	7	5	2	7	1	7	3	5	5	1	1	1	North Central
2020/03/30 6:05:26 PM GMT+1	Ibadan	2	18	1	3	1	2	1	0	1	1	1	1	1	7	7	5	5	5	1	7	7	7	6	4	7	1	6	2	3	3	2	2	1	North Central
2020/03/30 6:15:14 PM GMT+1	Ibadan	1	24	2	3	2	1	2	0	1	1	1	1	1;2;3;4;5;6	7	4	7	3	3	1	6	5	7	7	2	3	4	6	4	4	7	4	4	1	North Central
2020/03/30 6:15:34 PM GMT+1	Lagos	2	52	3	3	4	1	3	0	0	1	1	1	1;6	1	7	7	1	1	4	7	7	2	6	4	7	5	7	7	7	5	5	6	1	North Central
2020/03/30 6:24:38 PM GMT+1	Ogun state	1	20	1	3	1	1	2	0	1	1	1	1	1;2;5;6	7	7	7	1	7	1	7	7	7	7	1	7	1	7	1	1	1	1	1	1	North Central
2020/03/30 6:33:11 PM GMT+1	Lagos	1	37	3	3	4	1	3	0	1	1	1	1	1	5	5	4	6	6	2	2	6	4	5	5	6	1	4	4	4	4	4	4	1	North Central
2020/03/30 6:34:05 PM GMT+1	Ibadan	1	20	1	3	1	2	1	0	1	1	1	1	1	7	7	5	2	6	2	7	7	7	7	2	6	2	2	2	2	6	2	6	1	North Central
2020/03/30 6:34:07 PM GMT+1	Jos	1	30	2	4	5	1	4	1	1	0	1	1	1;3;6	7	7	7	4	7	1	7	7	7	7	4	4	4	7	5	5	7	5	7	1	North Central
2020/03/30 6:34:39 PM GMT+1	Lagos	2	39	3	3	4	1	2	1	1	1	1	1	1;3;4;6	7	7	6	4	6	2	7	6	6	6	4	5	4	5	5	5	5	4	5	1	North Central
2020/03/30 6:36:01 PM GMT+1	Ibadan	2	21	1	3	1	1	2	0	1	1	1	1	2;6	7	7	1	1	7	1	7	1	7	7	1	7	1	4	1	1	7	1	7	1	North Central
2020/03/30 6:46:24 AM GMT+1	Ibadan	2	22	1	3	1	1	1	1	1	1	1	1	1;2;3;4;5;6	7	6	4	5	1	4	5	2	5	7	1	7	2	5	5	3	5	5	5	1	North Central
2020/03/30 6:51:30 PM GMT+1	Apete	2	26	2	3	3	1	2	0	1	1	0	1	3	6	4	4	2	3	3	5	6	4	7	3	6	4	5	4	3	4	4	5	1	North Central
2020/03/30 6:55:07 PM GMT+1	Ibadan	1	35	1	4	4	1	3	0	1	1	1	1	1;2;3;4;5;6	7	7	7	7	7	1	7	7	7	7	5	7	5	7	5	7	6	6	6	1	North Central
2020/03/30 7:22:46 PM GMT+1	Ibadan	2	23	1	3	2	2	2	1	1	1	1	1	1;2;4;5;6	7	7	7	3	7	1	7	7	7	7	7	7	7	7	7	5	7	7	3	3	North Central
2020/03/30 7:23:02 PM GMT+1	Ibadan	2	18	1	3	2	2	4	0	1	1	1	1	1;2;3;4;5;6	5	7	7	4	1	5	7	4	4	7	7	7	4	1	1	1	7	1	1	1	North Central
2020/03/30 7:24:38 PM GMT+1	Ijebu ode	1	51	3	3	4	1	4	1	1	1	1	1	1;2;6	4	6	5	3	5	1	6	5	6	6	4	5	4	6	7	6	2	2	2	2	North Central
2020/03/30 7:29:44 PM GMT+1	Lafia	1	45	3	1	1	2	1	1	1	1	1	1	1;3;5	6	6	6	3	6	1	6	6	6	6	7	7	7	7	7	7	7	7	7	4	North Central
2020/03/30 7:32:29 PM GMT+1	Ibadan	2	58	3	3	4	1	2	1	1	1	1	1	1;6	7	7	3	3	7	1	7	7	7	2	3	3	2	4	2	2	6	3	3	4	North Central
2020/03/30 7:34:03 PM GMT+1	Lagos	2	18	1	3	1	2	3	1	1	1	1	1	1;3;5	7	3	7	7	7	1	7	7	7	3	7	6	3	6	6	6	7	7	7	1	North Central
2020/03/30 7:39:37 AM GMT+1	Lagos	1	22	2	3	1	2	2	0	1	1	1	1	1;3;4;6	7	7	7	7	7	1	1	7	7	7	7	7	1	1	1	7	7	7	1	1	North Central
2020/03/30 7:42:20 PM GMT+1	Ibadan	1	24	2	3	2	1	3	0	1	1	1	1	6	7	7	1	3	6	1	7	2	5	4	1	1	2	2	4	2	4	1	3	1	North West
2020/03/30 7:42:28 PM GMT+1	Ikorodu	1	21	1	3	1	1	3	0	1	1	1	1	1	7	7	7	6	7	1	7	7	7	7	7	7	1	1	1	1	7	1	1	1	North West
2020/03/30 7:43:22 PM GMT+1	Ibadan	2	21	2	3	1	2	2	1	1	1	1	1	1;2;3;4	6	7	7	5	6	3	6	5	6	7	2	6	2	4	1	3	5	2	1	1	North West
2020/03/30 7:44:53 AM GMT+1	Ibadan	2	18	1	3	1	1	2	0	1	1	1	1	1;3;6	7	7	6	3	6	1	6	6	1	5	1	5	2	5	4	3	3	2	5	1	North West
2020/03/30 7:49:54 PM GMT+1	Ibadan	1	23	2	3	1	1	3	1	1	1	1	1	1	7	7	7	7	1	1	7	7	7	7	1	7	1	1	1	7	7	1	7	3	North West
2020/03/30 7:52:08 PM GMT+1	Ibadan	2	25	1	3	2	1	3	0	1	1	1	1	1;2;3;4;5;6	7	7	3	3	7	2	7	7	7	5	1	7	2	6	5	5	1	5	2	2	North West
2020/03/30 8:05:44 PM GMT+1	Ibadan	2	33	3	3	4	1	3	0	1	1	1	1	1;2;3;5;6	7	7	6	2	3	1	7	7	2	6	1	7	3	7	2	4	2	3	2	1	North West
2020/03/30 8:06:00 AM GMT+1	Benin City	2	21	1	2	2	1	3	0	1	1	1	1	1;2;3;6	4	5	5	7	7	3	3	2	1	1	5	6	1	6	4	1	1	1	1	1	North West
2020/03/30 8:06:53 PM GMT+1	Ibadan	2	20	1	3	1	1	2	0	1	1	1	1	1;2;4;6	5	5	6	7	7	3	7	7	5	5	2	7	3	4	2	3	3	2	3	1	North West
2020/03/30 8:17:08 PM GMT+1	Ibadan	2	18	1	3	2	1	1	1	1	1	1	1	1;2	7	7	6	1	7	1	2	7	6	7	7	7	2	7	7	1	7	1	7	1	North West
2020/03/30 8:20:03 PM GMT+1	Ibadan	1	25	1	3	2	3	4	1	1	1	1	0	1;2;3	7	3	3	7	4	3	7	4	4	7	2	1	1	5	1	1	1	5	1	1	North West
2020/03/30 8:23:04 PM GMT+1	Ogbomoso	2	54	3	3	4	1	3	1	1	1	1	1	1;2;4;6	7	7	7	5	6	1	7	7	7	7	4	7	4	6	6	5	6	4	5	2	North West
2020/03/30 8:28:37 PM GMT+1	Lagos	2	55	3	3	4	1	2	1	1	1	1	1	1;2;3;4;5;6	7	7	6	3	7	1	7	4	7	2	5	3	2	4	2	2	3	2	5	2	North West
2020/03/30 8:29:52 PM GMT+1	Apete	2	21	1	3	5	2	2	1	1	1	1	1	1;2;3;6	5	3	3	4	5	2	5	2	4	2	4	4	2	4	4	4	3	4	4	1	North West
2020/03/30 8:40:23 PM GMT+1	Ibadan	1	24	1	3	2	1	1	0	1	1	1	1	3	7	7	7	1	7	1	7	7	7	7	7	7	1	7	7	7	7	1	4	1	North West
2020/03/30 8:43:06 AM GMT+1	Ibadan	1	17	2	3	2	2	4	0	1	1	1	1	1;2;6	7	7	7	1	7	1	7	7	7	7	1	7	1	4	1	1	1	1	1	1	North West
2020/03/30 8:45:13 AM GMT+1	Jos	1	43	3	4	3	1	2	0	1	1	1	1	1;2;3;4;5;6	7	7	5	1	7	1	7	5	7	7	1	7	1	7	4	4	7	1	7	1	North West
2020/03/30 8:45:47 AM GMT+1	Lagos	2	32	3	2	4	1	3	0	1	1	1	1	1;2;4;5;6	7	7	7	6	7	1	7	7	7	7	3	6	1	6	6	7	7	5	7	1	North West
2020/03/30 8:46:01 AM GMT+1	Lagos	2	32	3	2	4	1	3	0	1	1	1	1	1;2;4;5;6	7	7	7	6	7	1	7	7	7	7	3	6	1	6	6	7	7	5	7	1	North West
2020/03/30 8:46:03 AM GMT+1	Lagos	2	32	3	2	4	1	3	0	1	1	1	1	1;2;4;5;6	7	7	7	6	7	1	7	7	7	7	3	6	1	6	6	7	7	5	7	1	North West
2020/03/30 8:47:44 PM GMT+1	Gusau	2	23	1	1	3	2	1	0	1	1	1	1	2	7	7	7	1	7	1	7	7	7	7	1	3	1	2	1	1	7	1	1	1	North West
2020/03/30 8:48:33 AM GMT+1	Ibadan	1	22	1	3	2	1	3	1	1	1	1	1	1;2;6	1	1	1	1	1	1	7	1	1	7	1	7	1	4	4	4	4	4	4	1	North West
2020/03/30 8:51:11 PM GMT+1	Lagos	1	24	2	3	3	1	1	0	1	1	1	1	1;2;6	7	7	1	4	4	4	7	7	4	5	4	7	1	7	4	5	7	4	7	1	North West
2020/03/30 8:51:31 AM GMT+1	Ibadan	2	29	1	3	3	1	1	1	1	1	1	1	1;2;5;6	3	7	7	4	5	3	7	6	7	7	1	7	1	6	4	3	7	5	5	1	North West
2020/03/30 8:54:00 PM GMT+1	Ibadan	1	23	2	3	2	1	3	1	1	1	1	1	1;2;3;5;6	7	7	7	7	7	1	7	7	7	7	1	7	1	7	5	3	1	3	3	1	North Central
2020/03/30 8:56:00 PM GMT+1	Ogun	2	18	1	3	1	1	1	1	1	1	1	1	1;2;3;4;5;6	7	4	6	1	4	1	7	5	7	4	7	7	1	6	2	4	3	3	4	1	South West
2020/03/30 8:56:05 PM GMT+1	Ogun state	2	18	1	3	1	1	2	1	0	1	1	1	2	7	7	1	7	1	7	7	7	1	7	4	7	2	6	6	5	2	5	7	2	North West
2020/03/30 8:56:22 PM GMT+1	Ibadan	2	20	1	3	1	1	2	0	1	1	1	1	1;2;3;4;6	5	4	7	1	7	3	7	4	7	7	7	7	5	4	2	2	7	3	2	3	North West
2020/03/30 9:03:54 PM GMT+1	Ibadan	2	20	1	3	1	2	4	0	1	1	1	1	1;2;3;6	7	7	7	1	5	1	7	7	7	7	7	7	1	7	5	5	7	1	7	1	North West
2020/03/30 9:07:26 AM GMT+1	Ibadan	1	22	1	3	1	2	2	0	1	1	1	1	1;2;3;5;6	7	7	7	2	4	1	5	5	2	4	4	7	4	4	4	4	4	4	5	4	North West
2020/03/30 9:24:45 AM GMT+1	Lagos	2	19	1	3	1	2	4	1	1	1	1	1	2	7	7	4	1	7	1	7	7	7	7	4	7	1	2	1	1	1	1	1	1	North West
2020/03/30 9:26:56 PM GMT+1	Ibadan	2	22	1	3	1	1	4	0	1	1	1	1	1;4;6	6	1	6	1	7	1	4	1	7	7	5	6	3	7	6	5	4	7	7	1	North West
2020/03/30 9:27:27 AM GMT+1	Ibadan	1	25	3	3	2	2	2	0	1	1	0	1	1	7	7	7	7	1	7	7	7	7	7	7	7	7	7	7	1	7	1	7	1	North West
2020/03/30 9:33:14 PM GMT+1	Ibadan	1	17	2	3	1	1	2	0	1	1	1	1	1;2;4;5;6	3	5	4	4	4	7	2	6	4	3	3	2	7	3	3	7	3	7	2	1	North West
2020/03/30 9:44:01 AM GMT+1	Oyo	2	21	3	3	2	2	1	1	1	1	1	1	1;2;6	1	7	7	1	7	1	1	7	7	7	7	7	7	7	1	5	7	4	7	3	North West
2020/03/30 9:45:45 PM GMT+1	Lagos	1	19	1	3	1	2	3	1	1	1	1	1	1;2;3	7	7	7	6	7	1	1	1	7	2	6	7	6	4	6	6	7	4	7	2	North West
2020/03/30 9:46:14 AM GMT+1	ogbomoso	1	20	1	3	1	1	3	1	1	1	1	1	1;5;6	6	6	2	7	2	7	1	1	1	1	6	7	1	1	2	2	1	1	7	1	North West
2020/03/30 9:54:35 PM GMT+1	Oyo town	1	27	2	3	3	1	4	0	1	1	0	1	3	7	7	7	1	1	1	7	7	7	7	7	7	1	1	7	1	7	1	1	1	North West
2020/03/30 9:58:01 PM GMT+1	Lagos	2	17	1	3	1	1	1	1	1	1	1	1	1;2	4	4	4	5	3	5	6	4	3	2	5	6	3	4	4	3	3	3	2	1	North West
2020/03/31 1:02:06 PM GMT+1	Akure	1	21	1	3	2	2	3	1	1	1	1	1	6	7	7	1	7	7	1	7	7	7	4	1	7	1	1	1	1	7	1	7	1	North West
2020/03/31 1:07:34 PM GMT+1	Umuahia	1	31	3	2	5	1	2	1	0	1	1	1	1;2;3;6	7	7	7	1	7	1	7	7	7	7	7	7	7	7	7	7	7	7	7	1	North West
2020/03/31 1:10:46 AM GMT+1	Osogbo	1	33	3	3	4	1	3	1	1	1	1	1	1;2;3;4;5;6	6	7	5	1	6	2	6	6	6	7	6	6	3	6	5	6	2	2	2	1	North West
2020/03/31 1:12:29 PM GMT+1	Ibadan	1	18	2	3	1	1	4	1	0	1	1	1	1;2;3;5;6	1	7	1	6	6	1	7	7	7	7	1	7	7	7	7	7	7	1	7	2	North West
2020/03/31 1:13:24 PM GMT+1	Jos	1	30	1	4	4	1	2	0	1	1	1	1	1	7	1	7	2	1	7	7	7	7	7	1	7	7	7	7	7	7	1	7	1	North West
2020/03/31 1:21:20 PM GMT+1	Lagos	2	18	1	3	1	1	4	0	1	1	1	1	1;2;3;5;6	1	7	7	1	7	1	1	7	7	7	1	7	1	7	1	1	1	1	1	1	North West
2020/03/31 1:22:11 PM GMT+1	Ibadan	1	46	3	3	2	1	3	1	1	1	1	1	1;2;6	7	7	7	4	4	1	7	7	7	7	4	7	1	3	2	1	3	3	5	1	North West
2020/03/31 1:38:47 AM GMT+1	Osogbo	1	34	3	3	4	1	2	0	1	1	1	1	1;2;5;6	6	6	4	6	3	1	6	4	6	7	2	7	1	5	6	4	4	3	3	1	North West
2020/03/31 1:41:18 AM GMT+1	Lagos	2	20	1	3	1	1	1	0	1	0	0	0	1	5	6	7	5	4	1	6	7	7	7	5	7	1	4	1	1	1	1	1	1	North West
2020/03/31 1:51:24 PM GMT+1	Enugu	1	42	3	2	5	1	2	0	1	1	1	1	1;2;3;5;6	7	7	7	7	7	1	2	7	6	7	3	3	2	6	4	4	6	5	4	1	North West
2020/03/31 1:59:54 PM GMT+1	Ibadan	2	19	1	3	1	1	1	1	1	1	1	1	1;2;3;6	3	2	6	5	6	6	6	7	7	7	7	7	5	6	3	6	2	6	6	1	North West
2020/03/31 10:08:54 AM GMT+1	Lagos	1	19	1	3	1	2	4	0	1	1	0	0	1	1	7	1	1	7	7	1	1	7	7	1	7	1	7	1	1	1	1	1	1	North West
2020/03/31 10:08:56 PM GMT+1	Ibadan	2	26	2	3	2	1	2	1	1	1	1	0	1;2;3;6	7	5	7	3	1	1	7	7	7	7	3	7	1	7	4	5	7	3	1	1	North West
2020/03/31 10:11:09 AM GMT+1	Ibadan	1	19	1	3	1	2	4	0	1	1	1	1	1;2	1	7	7	1	7	1	7	7	3	5	5	2	2	6	5	2	7	1	7	1	North West
2020/03/31 10:19:21 PM GMT+1	Ibadan	1	17	1	3	1	2	4	0	1	1	1	1	1	7	1	7	3	5	2	5	7	7	7	1	7	6	6	2	6	6	6	5	1	North West
2020/03/31 10:21:27 PM GMT+1	Port Harcourt	1	28	3	4	3	1	2	0	1	1	1	1	1;2;3;4;5;6	7	7	7	1	7	1	7	7	7	3	1	7	1	7	4	4	1	3	6	1	North West
2020/03/31 10:22:42 PM GMT+1	Ibadan	1	23	2	2	1	1	3	0	1	1	1	1	6	7	7	7	1	7	1	7	7	7	7	2	7	2	5	2	3	2	1	5	3	North West
2020/03/31 10:25:14 AM GMT+1	Ibadan	1	26	1	2	1	1	1	1	1	1	1	1	1;2;3;6	7	7	7	1	7	1	7	7	7	7	1	7	1	7	1	1	7	1	7	1	North West
2020/03/31 10:26:58 PM GMT+1	Ondo	2	49	3	3	4	1	3	1	1	1	1	1	1;2;3;5;6	7	7	7	7	7	1	7	4	7	7	7	7	7	7	7	7	7	7	7	1	North West
2020/03/31 10:28:03 AM GMT+1	Ibadan	2	24	2	4	1	1	1	1	1	1	1	1	1;2;6	5	2	6	1	7	7	7	6	5	2	2	3	2	1	2	2	7	3	7	1	North West
2020/03/31 10:28:04 PM GMT+1	Ibadan	2	25	2	3	3	2	3	1	1	1	1	1	1;2;3;5;6	7	7	7	3	7	1	7	7	7	7	1	7	1	5	1	1	7	1	1	1	North West
2020/03/31 10:38:47 AM GMT+1	Jos	2	29	2	4	3	1	1	0	1	1	1	1	1;2;3;4;5;6	6	6	6	4	6	1	6	6	6	6	2	5	2	5	3	4	3	3	4	1	North West
2020/03/31 10:39:45 AM GMT+1	Jos	2	31	2	4	5	1	2	1	1	1	1	1	1;3;4;6	7	7	7	7	7	1	7	3	7	3	4	7	4	5	4	4	3	2	2	1	North West
2020/03/31 10:45:27 AM GMT+1	Jos	1	30	3	3	3	2	1	0	1	1	1	0	1	7	7	4	1	7	1	7	7	7	7	4	6	7	7	5	7	6	6	5	1	North West
2020/03/31 10:51:20 PM GMT+1	Abeokuta	1	24	2	3	3	2	3	1	1	1	1	1	1;3;5;6	7	7	7	3	7	1	7	7	7	7	1	7	1	4	2	2	4	1	1	1	North West
2020/03/31 10:53:19 PM GMT+1	Ado Ekiti	2	52	3	3	4	1	1	0	1	1	1	1	1;2;6	7	7	7	1	5	1	7	7	1	7	4	7	3	6	5	4	2	2	2	4	North West
2020/03/31 10:56:25 PM GMT+1	Ibadan	1	23	4	3	2	2	1	0	1	1	1	1	1	7	7	7	2	2	1	7	7	7	7	3	5	4	7	1	4	5	4	4	1	North West
2020/03/31 11:00:09 AM GMT+1	Jos	2	28	1	4	3	1	1	0	1	1	1	1	1;3;6	7	7	5	1	7	1	7	4	6	7	7	7	4	7	7	7	7	7	7	4	North West
2020/03/31 11:06:06 AM GMT+1	Ibadan	1	20	1	3	1	2	2	0	1	1	1	1	1;2;3;4;5;6	7	5	7	4	2	1	7	7	7	7	1	6	1	6	1	4	3	3	2	1	North West
2020/03/31 11:08:18 AM GMT+1	Abuja	1	27	3	1	3	2	2	0	1	1	1	1	1;2;3;4;6	7	7	7	1	7	1	7	7	7	7	1	7	1	5	1	2	7	1	5	4	North West
2020/03/31 11:16:58 AM GMT+1	Ibadan	2	29	2	3	4	2	2	1	1	1	1	1	1;2;3;4;5;6	7	6	2	7	7	1	7	6	7	7	3	7	3	7	5	3	7	5	7	2	North West
2020/03/31 11:22:13 PM GMT+1	Ikorodu	1	17	1	3	1	2	1	1	1	1	1	1	1	7	7	3	7	7	1	7	4	7	6	4	5	4	5	1	4	7	5	7	1	North West
2020/03/31 11:25:58 PM GMT+1	Lagos	1	39	3	3	3	1	2	1	1	1	1	1	1;2;6	5	6	7	4	7	1	7	7	6	3	3	1	1	4	2	1	3	1	2	1	North West
2020/03/31 11:29:28 AM GMT+1	Kaduna	2	35	3	4	3	1	1	0	1	1	1	1	1;2;3;4;5;6	5	5	4	4	4	3	6	4	6	6	3	6	3	6	3	3	3	3	3	1	North West
2020/03/31 11:35:49 AM GMT+1	Port Harcourt	2	45	3	4	3	1	4	1	1	1	1	1	1;2;4	7	7	2	1	7	2	7	7	7	6	7	7	7	2	1	7	1	2	7	1	North West
2020/03/31 11:39:49 AM GMT+1	Ogun state	1	19	1	3	1	2	2	0	1	1	1	1	1;2;3	7	4	7	7	7	1	1	1	7	1	1	7	1	7	1	1	7	1	7	1	North West
2020/03/31 12:00:33 AM GMT+1	Ijebu igbo	1	30	3	3	4	2	3	1	1	1	1	1	1;2;3;6	7	7	7	4	7	1	7	7	7	7	2	7	1	6	4	5	3	2	4	4	North West
2020/03/31 12:08:18 AM GMT+1	Ogbomoso	2	23	1	3	1	1	1	1	1	1	1	1	6	7	5	7	1	4	1	7	7	7	7	4	7	4	6	7	7	5	4	4	1	North West
2020/03/31 12:10:00 AM GMT+1	Ikeja	1	40	2	3	3	1	3	1	1	1	1	1	1;2;3;6	7	7	7	1	7	1	7	7	7	7	7	7	1	7	7	1	7	1	1	1	North West
2020/03/31 12:22:35 PM GMT+1	Ibadan	1	25	2	3	2	1	3	0	1	1	0	1	2	7	1	1	1	7	1	7	7	7	7	1	7	1	7	7	7	7	7	7	1	North West
2020/03/31 12:26:34 AM GMT+1	Lagos	2	20	1	3	1	1	2	0	1	1	1	1	1;2	2	2	2	2	1	1	2	2	2	2	1	7	1	7	7	7	7	7	1	1	North West
2020/03/31 12:30:28 PM GMT+1	Abia	1	26	2	3	3	1	2	0	1	1	0	0	1;2;5;6	5	5	6	2	2	1	7	2	4	2	7	4	1	3	1	1	1	1	1	1	North West
2020/03/31 12:34:50 PM GMT+1	Ilorin	2	41	3	3	4	1	2	0	1	1	1	1	1;2;4;6	5	5	5	7	4	4	6	6	7	7	3	4	1	4	1	2	1	1	3	4	North Central
2020/03/31 12:35:01 PM GMT+1	Ilorin	2	41	3	3	4	1	2	0	1	1	1	1	1;2;4;6	5	5	5	7	4	4	6	6	7	7	3	4	1	4	1	2	1	1	3	4	North West
2020/03/31 12:37:53 PM GMT+1	Ilorin	2	35	3	3	4	1	3	1	1	1	1	1	1;2;3;4;5;6	7	7	5	2	7	1	7	6	6	6	5	7	4	5	5	4	6	4	4	4	North Central
2020/03/31 12:48:34 AM GMT+1	Ogun state	1	19	1	3	1	2	3	1	1	1	1	0	1;5;6	3	7	7	1	7	4	7	4	4	5	5	6	2	4	2	2	3	1	1	1	North Central
2020/03/31 12:50:53 AM GMT+1	Gusau	2	27	2	4	3	2	1	1	0	0	1	1	1	7	7	4	6	5	5	7	7	4	5	2	2	3	6	2	2	2	2	2	4	North West
2020/03/31 12:51:09 AM GMT+1	Gusau	2	27	2	4	3	2	1	1	0	0	1	1	1	7	7	4	6	5	5	7	7	4	5	2	2	3	6	2	2	2	2	2	4	South West
2020/03/31 12:51:20 PM GMT+1	Kano	2	23	2	3	3	2	2	0	1	1	1	1	1;2;3;4;5;6	6	6	6	4	6	2	6	5	6	6	4	6	2	5	4	5	6	4	5	1	South West
2020/03/31 12:52:16 AM GMT+1	Lagos	1	19	1	3	2	1	1	0	1	1	0	1	1	7	7	7	2	7	1	1	7	7	7	2	7	7	1	7	3	7	3	1	1	North Central
2020/03/31 12:56:25 AM GMT+1	Asaba	1	32	3	2	4	1	4	1	1	1	1	1	1;3;4	6	7	7	2	7	1	7	7	7	7	7	6	2	7	2	5	2	3	1	1	North Central
2020/03/31 2:01:40 PM GMT+1	Ogbomoso	2	20	1	3	1	1	4	0	1	1	1	1	1	7	7	7	1	7	1	7	7	7	1	7	7	7	6	6	7	7	1	7	3	North Central
2020/03/31 2:02:07 PM GMT+1	Ishaga/Matogun	2	20	1	3	2	1	2	0	1	1	0	1	1;2;5;6	7	5	6	5	1	1	3	5	7	2	2	7	3	7	4	2	6	3	6	1	North Central
2020/03/31 2:15:05 PM GMT+1	Ibadan	1	27	2	2	4	1	2	0	1	1	1	0	1;2;3;4;5;6	5	6	3	1	4	2	6	6	6	5	1	7	1	3	4	4	1	4	1	1	North Central
2020/03/31 2:18:01 PM GMT+1	Ibadan	2	26	2	3	2	2	1	0	1	1	1	1	1;2;5;6	7	7	6	2	6	1	6	5	7	6	4	5	4	6	3	4	6	3	3	2	North Central
2020/03/31 2:19:26 PM GMT+1	Ibadan	2	26	1	3	2	1	2	0	1	1	1	0	1;2;3	7	7	7	1	4	1	7	4	7	7	7	7	7	5	3	3	7	1	1	3	North Central
2020/03/31 3:11:42 PM GMT+1	Ibadan	2	22	1	3	2	2	2	1	1	1	1	1	3	7	7	7	2	6	5	6	6	7	5	6	5	6	5	7	6	6	7	7	3	North Central
2020/03/31 3:13:01 PM GMT+1	Lagos	2	47	3	3	4	2	4	1	1	1	1	1	1;2;3;4;5;6	3	3	4	6	6	3	4	6	6	5	4	3	3	3	3	3	3	4	3	1	North Central
2020/03/31 3:27:51 PM GMT+1	Kano	2	28	3	1	3	2	1	1	1	1	1	1	1;3;4;6	7	7	7	1	7	1	7	7	7	7	7	7	7	4	4	4	6	4	4	2	North Central
2020/03/31 3:27:58 PM GMT+1	Ibadan	2	31	3	3	3	2	1	1	1	0	1	1	1;2;3;4;5;6	7	7	7	1	7	1	7	1	7	7	1	7	1	7	7	1	1	1	1	4	North Central
2020/03/31 3:32:26 PM GMT+1	Lagos	1	22	1	3	2	1	3	0	1	1	1	1	1;2;4;5;6	5	1	6	1	3	7	1	1	1	2	3	5	4	5	4	4	4	3	4	1	North Central
2020/03/31 3:32:59 PM GMT+1	Jos	2	41	3	4	4	1	3	0	1	1	1	1	1;2;3;4;5;6	6	5	3	6	3	4	6	4	5	4	4	4	4	7	5	6	5	4	6	3	North West
2020/03/31 3:36:37 PM GMT+1	Ibadan	2	18	1	3	1	1	2	0	1	1	1	1	2	3	4	1	6	1	5	1	3	2	2	2	6	2	6	4	2	3	2	4	2	North Central
2020/03/31 3:37:40 PM GMT+1	Ibadan	2	18	1	3	1	1	3	0	1	1	1	1	6	5	4	7	3	6	1	6	4	7	7	2	7	2	2	2	2	7	2	2	1	South West
2020/03/31 3:46:10 AM GMT+1	Ibadan	1	16	1	3	1	2	3	1	1	1	1	1	1;2;3;6	7	7	7	4	7	1	7	7	7	6	2	7	2	7	4	3	4	1	4	1	South West
2020/03/31 3:46:49 PM GMT+1	Ibadan	2	26	2	3	2	1	1	0	1	1	1	1	1;5;6	4	4	7	7	4	1	7	1	7	4	2	7	1	7	7	5	4	1	1	1	South West
2020/03/31 4:02:23 PM GMT+1	Sango Ota	2	19	1	3	1	1	1	0	1	1	1	1	1;2;3;5;6	7	4	1	1	1	1	7	1	7	5	2	7	1	7	4	7	1	4	1	1	South West
2020/03/31 4:07:32 PM GMT+1	Lagos	2	33	2	3	3	1	2	1	1	1	1	1	1;2;3;5;6	7	7	7	1	7	1	7	1	1	7	1	6	1	6	2	2	2	2	5	4	South West
2020/03/31 4:15:11 PM GMT+1	Ibadan	1	24	1	3	3	1	2	0	1	1	1	1	1;3;6	7	7	4	4	7	3	7	7	6	5	4	7	3	7	3	7	3	3	5	1	South West
2020/03/31 4:19:44 PM GMT+1	Sasa	1	50	3	4	4	1	2	0	0	1	1	1	6	4	1	6	4	4	1	7	1	7	7	6	5	3	4	4	4	4	4	4	2	South West
2020/03/31 4:24:39 PM GMT+1	Sango Ota	2	25	2	3	2	1	2	0	1	0	1	1	1;3;6	6	7	6	1	7	1	7	4	4	4	5	7	2	7	2	2	5	1	1	3	South West
2020/03/31 4:24:51 AM GMT+1	Enugu	2	39	3	2	4	1	1	1	0	1	1	1	2;6	7	1	7	1	7	1	7	7	7	7	1	7	1	5	4	6	6	1	1	1	South West
2020/03/31 4:31:38 AM GMT+1	Ondo city	2	24	1	3	1	1	1	1	1	1	1	1	1	4	7	4	1	7	1	7	7	7	7	1	4	7	4	4	2	5	1	1	1	South West
2020/03/31 4:33:53 AM GMT+1	Ibadan	1	22	2	3	1	1	2	0	1	1	1	1	1	3	7	3	1	7	1	7	7	1	1	3	7	5	7	3	5	7	1	6	1	South West
2020/03/31 4:36:41 PM GMT+1	Abuja	1	33	1	4	4	1	3	0	1	1	1	1	1;2;5;6	7	7	7	5	6	1	7	6	7	6	3	7	1	6	3	2	5	2	3	1	South West
2020/03/31 4:41:41 PM GMT+1	Ibadan	1	20	2	3	2	1	3	1	1	1	1	1	1;3;4;6	1	1	7	1	1	1	7	7	7	7	1	1	1	1	1	1	7	1	7	1	South West
2020/03/31 4:44:33 PM GMT+1	Ibadan	1	51	3	3	2	1	2	0	0	1	1	1	1;2;5;6	5	1	7	3	6	1	7	4	7	4	3	4	1	7	2	1	4	1	1	1	South West
2020/03/31 4:49:06 PM GMT+1	Jos	2	39	3	3	3	1	3	1	1	1	1	1	1;2;3;4;5;6	7	7	7	4	7	1	7	5	5	7	1	7	1	7	2	3	1	1	1	1	South West
2020/03/31 4:54:24 PM GMT+1	Lagos	2	23	1	2	1	1	4	0	0	1	1	1	1;2;5;6	5	7	7	4	7	2	6	7	6	5	5	7	5	4	5	3	4	3	4	3	South West
2020/03/31 4:57:20 PM GMT+1	Ibadan	1	27	3	3	3	2	4	0	1	1	1	1	1;2;6	7	7	4	4	1	7	7	7	6	2	5	2	3	4	2	2	2	2	3	1	South West
2020/03/31 5:03:17 PM GMT+1	Ede	2	36	3	3	3	1	3	1	1	1	1	1	1;2;3;4;5;6	6	7	5	4	6	1	7	7	5	4	5	5	1	4	2	3	2	3	4	1	South West
2020/03/31 5:07:01 PM GMT+1	Ibadan	2	27	2	3	3	1	3	1	1	1	1	1	1;2	5	2	1	7	2	7	2	3	7	7	5	5	5	5	5	2	2	4	7	2	South West
2020/03/31 5:08:15 PM GMT+1	Lagos	2	30	1	3	3	1	2	1	1	1	1	1	1;2;3;4;5;6	4	7	5	7	6	1	7	7	6	2	1	5	1	5	2	1	6	1	1	1	South West
2020/03/31 5:08:17 PM GMT+1	Abeokuta	2	35	3	3	3	2	2	0	1	1	1	1	6	5	6	4	2	2	3	4	5	3	2	4	6	4	6	4	3	4	3	4	1	South West
2020/03/31 5:11:19 PM GMT+1	Osogbo	2	29	2	3	2	1	1	0	1	1	1	1	1;2;3;6	4	7	1	1	7	4	7	4	5	7	1	7	1	3	2	2	3	2	2	1	South West
2020/03/31 5:17:22 PM GMT+1	Ibadan	2	27	2	3	3	1	3	0	1	1	1	1	1;2	6	5	5	6	1	5	2	6	2	5	5	5	4	5	3	1	1	6	7	2	South West
2020/03/31 5:23:56 AM GMT+1	Uyo	1	36	3	4	4	1	4	1	1	1	1	1	6	6	6	7	1	4	7	5	6	6	6	2	7	1	2	2	2	1	1	4	1	South West
2020/03/31 5:30:48 PM GMT+1	Lagos	2	35	2	3	4	1	1	1	0	1	1	1	1;2;3;4;5;6	7	6	3	2	7	7	6	4	4	6	2	6	6	3	4	3	2	5	6	1	South West
2020/03/31 5:35:24 PM GMT+1	Lagos	1	25	2	3	1	1	4	0	1	1	1	1	1;2;6	7	7	7	7	7	1	7	7	7	7	7	7	1	7	1	1	1	1	1	1	South West
2020/03/31 5:41:53 PM GMT+1	Abuja	2	40	3	4	4	1	3	0	1	1	1	1	1;2;3;4;6	7	6	6	7	7	1	7	7	7	7	4	7	1	5	6	4	7	4	2	1	South West
2020/03/31 5:48:50 PM GMT+1	Lagos	2	30	2	3	4	1	3	1	1	1	1	1	1;2;4;5;6	7	5	7	5	6	3	7	4	6	5	4	6	3	4	5	3	3	3	5	1	South West
2020/03/31 5:50:09 PM GMT+1	Ibadan	1	20	1	3	1	1	1	0	1	1	1	1	1	7	7	7	7	7	7	7	7	7	7	7	7	6	7	6	1	6	6	6	1	South West
2020/03/31 5:50:29 PM GMT+1	Lagos	1	20	1	3	5	1	2	0	1	1	1	1	1;2;6	4	7	7	1	7	1	7	4	7	4	4	4	2	7	4	3	7	3	4	1	South West
2020/03/31 6:13:35 AM GMT+1	Lagos	1	26	2	3	4	1	2	1	1	1	1	1	1;2;3;4;5;6	7	7	7	5	7	4	7	7	6	5	4	4	3	5	3	6	4	5	4	4	South West
2020/03/31 6:13:42 AM GMT+1	Lagos	1	26	2	3	4	1	2	1	1	1	1	1	1;2;3;4;5;6	7	7	7	5	7	4	7	7	6	5	4	4	3	5	3	6	4	5	4	4	South West
2020/03/31 6:15:33 AM GMT+1	Lagos	1	23	1	3	3	1	2	1	1	1	1	1	1;2;3;6	7	7	7	1	1	1	7	7	7	7	1	7	1	7	1	7	7	1	1	1	South West
2020/03/31 6:16:09 PM GMT+1	Ibadan	1	18	2	3	1	1	4	1	1	1	1	1	1;3	1	7	7	1	7	1	7	7	7	7	7	7	7	7	1	7	1	7	7	1	South West
2020/03/31 6:17:05 PM GMT+1	Ilorin	2	24	1	4	3	1	1	0	1	1	1	0	1;2;3;4;5;6	7	7	1	4	7	1	7	2	7	7	2	7	2	7	3	2	3	4	5	1	South West
2020/03/31 6:19:14 PM GMT+1	Ibadan	2	20	1	3	1	1	2	0	1	1	1	0	2;6	4	3	5	6	1	4	5	1	4	4	4	6	2	4	1	6	4	2	2	1	South West
2020/03/31 6:27:30 PM GMT+1	Ibadan	2	47	3	3	4	1	3	0	1	1	1	1	1;2;4;6	5	5	3	3	5	3	5	7	6	6	5	5	3	6	5	5	4	3	4	1	South West
2020/03/31 6:33:13 AM GMT+1	Ilaro	2	34	3	3	4	1	1	0	0	1	1	1	1;3;4	4	4	1	1	4	1	1	1	2	2	5	7	1	3	1	1	1	1	1	1	South West
2020/03/31 6:34:47 PM GMT+1	Ibadan	1	27	2	3	2	2	3	0	1	1	0	1	1;3;4	7	7	4	3	7	2	7	6	6	7	5	7	3	6	5	5	7	4	6	1	South West
2020/03/31 6:36:53 PM GMT+1	Abuja	1	39	3	3	4	1	3	1	1	1	1	1	1;2;3;4;5;6	7	7	7	2	4	1	7	7	6	7	1	7	1	6	5	6	2	2	2	1	South West
2020/03/31 6:47:24 PM GMT+1	Ibadan	1	19	1	3	1	2	3	0	1	1	1	1	1;3;6	7	7	7	7	7	1	7	7	7	7	7	7	1	1	1	1	7	1	7	1	South West
2020/03/31 6:51:22 PM GMT+1	Ibadan	2	21	1	3	1	1	3	1	1	1	1	1	1	7	7	6	1	2	1	7	7	7	7	1	4	1	3	3	2	2	1	1	2	South West
2020/03/31 6:53:06 AM GMT+1	Igbo ora	1	22	1	3	3	2	4	0	1	1	1	1	3	7	7	1	7	1	1	7	7	7	7	1	7	1	7	7	7	7	7	7	1	South West
2020/03/31 6:54:23 PM GMT+1	Lagos	1	20	1	3	1	1	3	1	1	1	1	1	1	4	7	4	7	1	1	1	6	6	7	4	7	4	6	4	4	7	6	7	1	South West
2020/03/31 7:06:52 AM GMT+1	Abeokuta	2	46	3	3	3	2	3	0	1	1	1	1	1;3;4;5;6	7	6	6	4	7	1	7	7	5	6	1	1	1	2	1	1	2	2	2	1	South West
2020/03/31 7:07:58 PM GMT+1	Lagos	2	19	1	3	1	1	3	0	1	1	1	1	2	6	2	4	4	6	2	7	5	7	4	2	7	1	5	4	5	7	1	7	1	South West
2020/03/31 7:16:04 PM GMT+1	Ibadan	2	20	1	3	1	2	2	0	1	0	1	1	1;2;3;4;5;6	7	7	5	1	3	1	7	7	7	7	1	7	1	1	1	4	7	7	7	1	South West
2020/03/31 7:19:59 PM GMT+1	Ibadan	1	53	3	3	4	1	2	0	1	1	1	1	2;6	6	6	4	1	3	1	7	4	7	7	7	1	1	4	2	5	4	1	4	1	South West
2020/03/31 7:27:41 PM GMT+1	Lagos	1	24	2	3	2	1	4	0	1	0	1	1	1	3	5	5	5	5	3	5	5	5	5	5	5	3	3	1	1	1	1	5	1	South West
2020/03/31 7:35:09 AM GMT+1	Kwara	2	44	3	4	3	1	2	0	1	1	1	1	1;2;3;4;5;6	2	6	6	2	6	1	7	6	6	7	1	5	1	5	4	4	5	3	5	1	South West
2020/03/31 7:40:19 AM GMT+1	Gboko	2	33	3	4	4	1	4	0	1	1	1	1	5;6	3	7	5	1	7	1	7	6	7	5	3	4	1	2	2	1	1	1	2	1	South West
2020/03/31 7:46:22 PM GMT+1	Ibadan	1	24	2	3	2	1	4	0	1	1	1	0	1;2;5;6	7	7	1	1	7	4	7	7	7	1	7	1	7	7	1	7	7	1	1	1	South West
2020/03/31 7:47:44 AM GMT+1	Modakeke	1	20	1	3	1	1	2	1	1	1	1	1	1	7	7	7	1	1	1	7	7	7	1	1	7	7	7	1	1	7	7	7	1	South West
2020/03/31 7:50:26 AM GMT+1	Abeokuta	2	23	2	3	1	1	4	0	1	1	0	1	6	1	7	7	1	7	1	7	7	7	7	7	7	1	1	1	5	6	4	7	1	South West
2020/03/31 7:54:54 PM GMT+1	Ibadan	1	25	1	3	2	2	1	1	1	1	1	1	1;2;3;4;5;6	7	7	7	1	7	1	7	7	1	7	7	1	7	7	7	7	7	7	7	1	South West
2020/03/31 8:01:33 PM GMT+1	Ibadan	1	58	3	3	5	1	4	1	1	1	1	1	1;2;3;4;5;6	1	7	7	1	7	1	7	7	7	7	7	1	1	4	4	1	1	1	1	1	South West
2020/03/31 8:03:20 AM GMT+1	Ilorin	2	48	3	3	5	1	4	1	1	1	1	1	1;2;6	7	7	7	4	7	1	7	7	7	7	4	7	7	7	7	7	7	7	7	4	South West
2020/03/31 8:04:21 AM GMT+1	Jos	2	31	2	4	4	1	2	0	1	1	1	1	1;2;3;4;5;6	7	7	7	4	5	1	7	6	7	7	5	7	6	7	5	2	2	4	4	4	South West
2020/03/31 8:06:15 AM GMT+1	Ibadan	1	19	2	3	1	1	4	0	1	1	1	1	1;6	4	3	4	1	3	4	5	4	4	5	2	5	1	3	2	2	1	1	1	1	South West
2020/03/31 8:10:12 PM GMT+1	Ilorin	1	29	3	3	4	1	2	0	1	1	1	1	1;3;4;5;6	5	6	4	1	6	1	7	5	5	5	4	5	3	5	3	2	4	3	6	1	South West
2020/03/31 8:12:17 PM GMT+1	Lagos	1	29	2	3	3	1	2	1	1	1	1	1	2;5;6	4	7	6	2	6	3	6	6	7	5	1	2	1	5	1	2	2	1	1	1	South West
2020/03/31 8:28:19 AM GMT+1	Ibadan	2	53	3	3	4	1	3	0	1	1	1	1	1;3;4;6	7	6	6	5	6	1	7	4	6	7	4	5	2	6	5	4	3	4	5	1	South West
2020/03/31 8:30:27 AM GMT+1	Ilorin	2	58	3	3	4	2	3	1	1	1	1	0	1;2;3;4;5;6	5	6	5	3	6	2	4	6	6	5	4	4	2	4	4	2	6	3	5	2	South West
2020/03/31 8:30:29 AM GMT+1	Lagos	1	19	2	3	4	2	4	1	1	1	1	1	1	7	7	7	1	7	1	7	7	7	7	7	7	7	7	7	7	7	1	7	1	South West
2020/03/31 8:51:29 AM GMT+1	Ibadan	2	22	1	3	1	1	1	0	1	1	1	1	1;3;5;6	7	4	7	7	7	1	7	4	7	4	4	4	7	7	7	7	7	4	7	1	South West
2020/03/31 8:57:20 AM GMT+1	Ibadan	2	66	3	3	4	1	2	1	0	1	1	1	1;2;3;5;6	7	7	7	1	7	1	7	7	7	7	4	5	4	7	7	4	3	7	7	1	South West
2020/03/31 9:00:31 AM GMT+1	Lagos	1	30	3	3	4	1	3	1	1	1	1	1	1;2;3;4;5;6	7	7	7	1	3	1	7	6	5	5	3	7	3	7	5	5	3	3	5	3	South West
2020/03/31 9:03:05 AM GMT+1	Ogun state	2	22	1	3	1	2	1	1	1	1	1	1	1;2;5;6	6	6	6	2	7	1	6	5	7	5	5	7	1	7	2	1	1	1	1	1	South West
2020/03/31 9:05:30 AM GMT+1	Lagos	2	25	2	3	2	1	3	0	1	1	1	1	1;3;5;6	7	6	3	7	1	1	7	7	7	7	1	4	1	5	1	2	1	1	1	1	South West
2020/03/31 9:09:49 PM GMT+1	Enugu	2	47	3	2	4	1	2	0	1	1	1	1	1	7	6	7	4	7	1	7	7	5	4	2	3	1	7	4	5	1	1	1	1	South West
2020/03/31 9:13:14 AM GMT+1	Ibadan	1	26	2	2	3	1	3	0	1	0	1	1	3	7	7	1	1	7	1	7	1	7	7	1	7	1	1	1	1	7	1	7	1	South West
2020/03/31 9:14:29 AM GMT+1	oyo	1	23	1	3	2	1	2	1	1	1	0	1	6	5	7	4	3	5	1	7	5	7	5	4	7	3	4	3	2	3	2	6	1	South West
2020/03/31 9:17:53 PM GMT+1	Ibadan	1	31	3	3	5	1	3	1	1	1	1	1	1;5;6	7	7	7	2	7	1	7	7	6	7	5	6	3	6	4	5	7	4	4	2	South West
2020/03/31 9:21:54 PM GMT+1	Lagos	1	26	2	3	3	1	2	0	1	1	1	1	1;6	6	6	5	4	7	2	6	6	6	5	6	5	5	7	7	7	6	4	7	2	South West
2020/03/31 9:26:52 AM GMT+1	Lagos	1	25	2	3	3	1	3	1	1	1	1	1	1	7	7	7	1	7	1	7	7	7	7	3	7	1	5	6	5	7	1	4	1	South West
2020/03/31 9:30:02 AM GMT+1	Jos	2	27	2	4	3	1	2	0	1	1	1	1	1;2;6	5	6	4	2	6	1	6	6	6	6	3	5	2	5	4	4	3	4	3	1	South West
2020/03/31 9:36:16 PM GMT+1	Ikorodu	1	20	1	3	1	2	3	0	1	1	1	1	1;6	7	7	7	1	6	1	7	7	7	5	6	7	7	6	5	3	6	4	6	1	South West
2020/03/31 9:45:46 AM GMT+1	Jos	1	36	3	4	4	1	2	0	1	1	1	1	1;2;5;6	6	6	6	2	5	1	6	7	5	6	3	5	3	3	3	3	3	3	3	2	South West
2020/03/31 9:59:08 PM GMT+1	Ibadan	2	24	1	3	2	2	2	1	1	1	1	1	1;2;6	7	7	4	2	7	1	7	7	7	7	2	4	1	5	2	2	2	2	2	1	South West
2020/04/01 1:01:09 AM GMT+1	Matogun	2	17	1	3	1	1	3	0	1	1	1	1	1;2;3;5;6	7	3	5	1	7	4	7	3	1	1	3	7	1	4	5	4	1	4	4	1	South West
2020/04/01 1:10:20 AM GMT+1	Ibadan	2	21	1	3	2	1	2	1	1	1	0	1	2	4	4	4	2	3	2	5	3	5	3	7	6	3	3	3	3	3	6	3	1	South West
2020/04/01 1:17:56 AM GMT+1	Oyo	2	16	2	3	1	1	1	0	1	1	1	1	1;2;4;6	6	1	7	1	7	3	5	2	5	7	5	5	2	5	3	3	6	4	7	1	South West
2020/04/01 1:17:58 PM GMT+1	Ibadan	2	54	3	3	4	2	2	1	1	1	1	1	1;2;5;6	7	7	7	1	7	1	7	5	7	5	5	5	4	4	4	4	4	4	5	1	South West
2020/04/01 1:21:28 AM GMT+1	Ibadan	1	18	1	3	2	1	3	0	1	1	1	1	1	7	7	5	1	3	1	6	7	7	7	3	7	5	5	5	2	6	4	2	1	South West
2020/04/01 1:29:31 PM GMT+1	Lagos	1	20	2	3	1	1	2	0	0	1	1	1	1;3;6	7	7	7	7	7	1	7	7	7	7	1	7	1	7	7	1	1	1	7	1	South West
2020/04/01 1:38:03 PM GMT+1	Oyo state	2	24	2	3	3	1	4	0	1	1	1	1	6	1	7	7	7	7	1	7	7	7	1	4	7	5	4	4	1	1	1	1	1	South West
2020/04/01 1:53:09 PM GMT+1	Kaduna	2	34	2	1	4	2	4	1	1	1	1	1	1;2;3;4;5;6	7	7	7	1	5	3	7	7	5	7	4	5	4	5	4	3	7	4	7	1	South West
2020/04/01 1:56:12 PM GMT+1	Nsukka	1	24	1	2	3	1	2	0	1	1	1	1	1;2;6	5	5	6	3	5	3	5	5	4	4	4	6	2	4	3	3	2	3	2	1	South West
2020/04/01 10:00:16 PM GMT+1	Ibadan	2	25	2	3	1	2	4	0	1	1	1	1	3	7	7	7	7	7	1	7	7	7	7	7	7	1	7	1	1	7	1	7	1	South West
2020/04/01 10:01:13 PM GMT+1	Ibadan	2	28	2	3	5	2	2	1	1	0	1	1	1;2;6	7	6	7	4	7	2	7	6	6	7	2	2	2	6	4	5	5	5	6	1	South West
2020/04/01 10:04:14 AM GMT+1	Kaduna	2	18	1	1	1	2	4	0	1	1	1	1	6	7	7	7	4	7	1	7	7	7	7	4	7	4	5	5	5	7	4	4	1	South West
2020/04/01 10:10:12 AM GMT+1	Lagos	1	19	2	3	2	1	3	0	1	1	1	1	1;2;3;5;6	7	7	7	1	7	1	7	7	7	7	1	7	1	1	1	1	1	1	1	1	South West
2020/04/01 10:16:03 AM GMT+1	Ibadan	2	30	2	3	4	1	3	0	1	1	1	1	1;2;3;6	7	7	7	7	7	3	7	7	7	7	4	6	7	7	7	7	4	7	7	4	South West
2020/04/01 10:24:53 PM GMT+1	Taraba	2	28	2	1	2	2	2	0	1	1	1	1	1;3;4;6	7	7	7	7	1	7	7	7	5	7	1	7	4	5	5	4	7	3	7	1	South West
2020/04/01 10:25:43 PM GMT+1	Taraba	2	28	2	1	2	2	2	0	1	1	1	1	1;3;4;6	7	7	7	7	1	7	7	7	5	7	1	7	4	5	5	4	7	3	7	1	South West
2020/04/01 10:27:16 AM GMT+1	Ibadan	1	30	2	3	4	1	2	1	1	1	1	1	1;2;6	7	7	7	1	7	1	7	7	7	7	3	7	1	7	5	5	4	5	2	1	South West
2020/04/01 10:31:46 PM GMT+1	Enugu	1	18	1	2	1	1	4	0	1	1	1	1	1;6	7	7	5	4	7	1	7	7	7	7	2	6	2	7	3	5	5	3	6	2	South West
2020/04/01 10:34:45 PM GMT+1	Ibadan	1	24	2	2	2	1	3	0	1	1	1	0	1;2;5;6	7	7	7	7	1	1	7	1	7	7	1	7	1	1	1	1	1	1	1	1	South West
2020/04/01 10:45:36 AM GMT+1	Ibadan	1	22	2	3	1	1	1	0	1	1	1	1	1;6	6	7	6	2	2	7	6	7	7	7	1	7	1	7	1	2	1	1	1	1	South West
2020/04/01 10:51:17 AM GMT+1	Alapere-Ketu Lagos	2	48	3	4	5	1	3	1	1	1	1	1	1;2;3;4;6	6	5	5	4	6	4	7	6	4	7	4	5	4	6	5	7	4	4	4	1	South West
2020/04/01 10:53:28 PM GMT+1	Gusau	2	25	2	1	3	2	4	0	1	1	1	1	3;6	4	7	7	1	7	1	7	7	7	7	4	7	4	4	1	4	7	1	1	1	South West
2020/04/01 10:54:15 AM GMT+1	Ibadan	2	24	1	3	2	1	1	0	1	1	0	1	6	7	5	1	5	5	4	6	1	4	7	4	5	1	7	3	1	1	1	1	3	South West
2020/04/01 11:18:07 AM GMT+1	Lagos	2	18	1	3	1	1	4	0	1	1	1	1	1;3;6	5	7	4	1	6	1	7	7	7	4	3	7	1	7	6	6	6	2	1	1	South West
2020/04/01 11:37:04 AM GMT+1	Lagos	2	17	1	3	1	1	4	0	1	1	1	1	6	7	7	7	1	1	1	5	7	7	7	1	7	1	6	1	1	4	4	7	1	South West
2020/04/01 12:04:21 PM GMT+1	Ibadan	1	48	3	3	2	1	4	1	1	1	1	1	1	7	7	7	1	7	1	7	7	7	7	7	7	7	7	7	7	7	7	7	1	South West
2020/04/01 12:07:48 PM GMT+1	Ibadan	2	35	1	4	4	1	2	0	1	1	1	1	1;2	7	7	6	6	6	1	6	6	5	6	3	7	6	6	6	6	1	5	5	4	South West
2020/04/01 12:12:46 AM GMT+1	Ibadan	2	26	1	3	2	2	2	0	1	0	1	1	1;2;3;5;6	6	6	5	7	3	3	7	7	4	7	5	7	6	6	6	6	7	7	6	2	South West
2020/04/01 12:22:33 AM GMT+1	Okemos	2	59	3	4	3	3	4	1	1	1	1	1	1;2;3;4;5;6	7	7	7	1	7	1	7	7	6	6	7	7	7	7	7	7	6	7	7	2	South West
2020/04/01 12:33:04 AM GMT+1	Mowe town	1	18	1	3	2	1	3	0	1	1	1	1	1;2;6	7	7	1	7	7	1	7	1	7	7	7	7	1	7	2	1	1	1	1	1	South West
2020/04/01 2:08:01 PM GMT+1	Onitsha	2	63	3	2	4	1	2	0	1	1	1	1	1;6	7	7	5	6	3	1	6	3	7	7	3	6	2	5	5	5	2	4	4	2	South West
2020/04/01 2:13:19 PM GMT+1	Lagos	1	26	2	3	4	1	2	0	1	1	1	1	1;2;6	7	7	7	4	7	1	7	5	5	5	1	7	1	7	7	5	1	1	1	1	South West
2020/04/01 2:15:25 PM GMT+1	Kogi	1	47	3	4	4	1	2	0	1	1	1	1	6	7	7	7	1	7	1	7	7	7	7	3	7	3	4	4	4	7	3	7	2	South West
2020/04/01 2:15:59 PM GMT+1	Lagos	1	29	2	3	2	1	3	1	1	1	1	1	1;2;5;6	7	6	7	7	7	1	6	1	7	6	5	5	3	7	6	5	4	3	3	1	South West
2020/04/01 2:19:54 PM GMT+1	Ebonyi	2	25	1	2	3	1	2	0	1	0	1	1	1	5	6	4	2	6	3	6	3	5	3	1	7	1	3	2	2	1	1	1	1	South West
2020/04/01 2:28:53 PM GMT+1	Onitsha	1	24	1	2	1	1	3	1	1	1	1	1	1;2;3;4;5;6	5	5	4	3	5	2	5	4	6	5	4	7	3	5	3	3	4	4	4	4	South West
2020/04/01 2:36:21 PM GMT+1	Jos	2	24	1	2	3	1	1	0	1	1	1	1	1	7	7	7	1	7	1	7	7	7	7	1	7	5	7	6	7	7	7	7	1	South West
2020/04/01 2:44:19 PM GMT+1	Ilora	2	22	1	3	1	1	2	0	1	1	1	0	1;2;3;4;6	7	4	4	7	7	1	6	4	7	7	2	7	1	7	3	3	1	4	4	1	South West
2020/04/01 2:49:07 AM GMT+1	Ibadan	2	16	1	3	1	1	2	0	1	1	1	1	1;2	7	7	6	1	7	1	7	7	6	7	3	2	5	4	4	6	4	3	4	1	South West
2020/04/01 2:49:23 AM GMT+1	Abeokuta	2	42	3	3	4	2	1	1	1	1	1	1	1;2;6	7	7	7	5	6	1	7	5	7	7	4	4	4	4	4	4	7	5	5	1	South West
2020/04/01 2:55:11 PM GMT+1	Dutse	2	24	1	1	3	2	4	1	1	1	1	1	1;2;3;4;5;6	7	7	7	3	7	1	7	7	6	7	3	5	2	3	2	3	7	2	2	1	South West
2020/04/01 2:59:08 PM GMT+1	Potiskum	2	26	1	1	2	2	3	0	1	1	1	1	1;2;3;4;5;6	6	5	6	2	4	3	6	6	6	5	3	6	3	4	3	2	6	1	6	1	South West
2020/04/01 3:04:30 PM GMT+1	Ibadan	2	26	2	3	4	1	2	1	1	1	1	1	1;2	7	7	7	1	7	1	7	7	7	7	1	7	4	6	3	2	5	2	2	2	South West
2020/04/01 3:07:12 PM GMT+1	Katsina	2	36	3	1	4	2	4	1	1	1	1	1	1;2;3;4;5;6	7	7	7	1	7	1	7	7	7	7	4	5	1	7	3	4	7	1	7	2	South West
2020/04/01 3:09:58 PM GMT+1	Dutse	1	41	3	4	4	2	3	0	1	1	1	1	1;2;3;4;5;6	7	7	4	6	7	1	7	7	4	7	1	7	5	3	3	3	7	4	7	1	South West
2020/04/01 3:10:13 PM GMT+1	Dutse	1	41	3	4	4	2	3	0	1	1	1	1	1;2;3;4;5;6	7	7	4	6	7	1	7	7	4	7	1	7	5	3	3	3	7	4	7	1	South West
2020/04/01 3:12:03 PM GMT+1	Katsina	2	23	2	1	3	2	3	0	1	1	0	1	6	7	7	7	1	7	1	7	7	7	7	1	7	1	2	4	6	5	5	5	4	South West
2020/04/01 3:12:13 PM GMT+1	Katsina	2	23	2	1	3	2	3	0	1	1	0	1	6	7	7	7	1	7	1	7	7	7	7	1	7	1	2	4	6	5	5	5	4	South West
2020/04/01 3:17:54 PM GMT+1	Lagos	1	27	2	2	3	1	3	1	1	1	1	1	1;2;3;4;5;6	7	7	5	5	6	4	7	7	2	7	4	5	4	7	5	7	7	4	7	1	South West
2020/04/01 3:25:06 PM GMT+1	Ibadan	2	28	2	3	2	2	1	1	1	0	1	1	1;2;3;6	7	7	6	6	7	1	7	7	7	7	4	5	6	7	7	7	7	1	7	1	South West
2020/04/01 3:45:59 PM GMT+1	Minna	1	24	3	3	3	2	1	0	1	1	1	1	1;2;3;4;5;6	7	7	6	1	4	1	7	7	7	5	7	7	7	7	7	4	7	7	7	1	South West
2020/04/01 3:54:52 AM GMT+1	Ilorin	1	22	2	3	3	1	2	0	1	1	1	1	1;3;6	7	7	6	2	7	1	7	7	7	6	1	7	1	4	4	4	2	1	4	4	South West
2020/04/01 4:02:25 PM GMT+1	Enugu	2	25	2	2	3	1	1	0	1	1	1	1	1;2;3;4;5;6	6	7	5	7	7	4	5	3	4	6	2	6	3	6	4	6	5	2	3	1	South West
2020/04/01 4:14:01 PM GMT+1	Obudu	2	28	2	4	3	1	1	0	1	1	1	1	1;3	6	5	5	3	7	2	6	4	4	4	3	6	1	4	4	3	1	2	1	1	South West
2020/04/01 4:30:57 AM GMT+1	Ikeja	2	25	1	3	3	2	4	1	1	1	1	1	1;2;3;4;5;6	6	7	4	4	6	1	7	7	7	5	3	7	4	5	5	6	7	5	6	1	South West
2020/04/01 4:45:36 AM GMT+1	Enugu	2	30	2	3	3	1	3	1	1	1	1	1	1;2;3;4;5;6	7	7	7	3	7	1	7	7	7	7	5	7	4	6	5	4	7	4	4	1	South West
2020/04/01 5:04:16 PM GMT+1	Anambra	1	24	2	2	1	1	2	0	1	1	1	1	6	7	7	6	6	7	1	7	7	7	6	2	7	2	6	3	5	5	2	1	1	South West
2020/04/01 5:11:09 PM GMT+1	Lagos	1	49	3	2	4	1	2	1	1	1	1	1	1;5;6	7	2	6	1	6	1	7	7	6	5	5	7	4	7	6	2	5	4	4	1	South West
2020/04/01 5:42:29 PM GMT+1	Gboko	1	18	1	3	1	1	4	0	1	1	1	1	1;3;6	4	7	4	4	4	1	7	1	7	7	4	7	3	7	6	5	3	3	1	1	South West
2020/04/01 5:53:19 PM GMT+1	Jebba	2	31	1	3	3	2	2	0	1	1	1	1	4	7	7	7	1	7	1	7	7	7	7	4	7	7	7	7	7	7	7	7	1	South West
2020/04/01 5:54:35 PM GMT+1	Ibadan	1	18	1	3	1	1	1	0	1	1	1	1	1;3;6	7	7	7	7	7	1	1	1	7	7	1	7	1	4	4	1	7	4	4	1	South West
2020/04/01 6:04:00 AM GMT+1	Sango Ota	2	40	3	3	2	1	1	1	1	1	1	1	2;3;5;6	7	7	6	5	5	2	6	7	7	5	2	6	1	4	2	2	1	1	6	1	South West
2020/04/01 6:06:08 PM GMT+1	Dutse	2	59	3	1	4	2	4	0	1	1	1	1	1	7	7	6	1	7	1	4	7	7	6	3	3	2	5	4	2	6	2	6	2	South West
2020/04/01 6:20:27 PM GMT+1	Makurdi	2	35	2	4	4	1	2	0	1	1	1	1	3;4;6	5	7	5	4	6	2	7	6	4	6	1	3	1	4	3	2	1	1	2	1	South West
2020/04/01 6:52:24 AM GMT+1	Ogun state	1	40	3	3	3	1	3	1	1	1	1	1	1;3;6	4	6	5	2	5	1	6	6	6	7	1	5	3	5	1	3	5	1	2	1	South West
2020/04/01 7:05:46 PM GMT+1	Ado Ekiti	1	28	1	3	3	1	1	1	1	1	1	1	1;2;5;6	1	4	1	3	2	1	2	1	6	3	1	7	1	3	3	3	3	2	2	1	South West
2020/04/01 7:09:02 AM GMT+1	Ibadan	2	42	3	3	4	2	2	1	1	1	1	1	1;2;3;4;5;6	7	7	7	1	7	1	7	7	5	5	6	4	4	5	5	3	5	5	4	1	South West
2020/04/01 7:09:49 AM GMT+1	Ota	1	38	3	3	3	2	2	1	1	1	1	1	3	7	7	7	1	7	1	7	7	7	7	5	7	5	7	5	7	7	5	1	2	South West
2020/04/01 7:18:58 PM GMT+1	Katsina	2	36	3	1	4	2	3	0	1	1	1	1	1	7	7	4	7	5	1	7	7	6	7	7	7	1	7	7	7	7	1	1	3	South West
2020/04/01 7:21:44 AM GMT+1	Kaduna	2	26	2	1	3	2	3	0	1	1	0	1	3	7	7	5	4	5	2	5	6	5	7	1	1	1	2	1	1	2	1	1	1	South West
2020/04/01 7:22:03 AM GMT+1	Ibadan	2	24	2	3	4	3	4	0	1	1	1	0	1;2;3	7	4	3	3	7	3	7	1	4	4	3	2	3	5	2	2	1	2	4	3	South West
2020/04/01 7:22:15 AM GMT+1	Kaduna	2	26	2	1	3	2	3	0	1	1	0	1	3	7	7	5	4	5	2	5	6	5	7	1	1	1	2	1	1	2	1	1	1	South West
2020/04/01 7:22:24 AM GMT+1	Kaduna	2	26	2	1	3	2	3	0	1	1	0	1	3	7	7	5	4	5	2	5	6	5	7	1	1	1	2	1	1	2	1	1	1	South West
2020/04/01 7:27:33 AM GMT+1	Ogbagi Akoko	1	21	1	3	1	1	3	0	1	1	1	1	1;3	7	7	7	1	7	1	7	7	7	7	7	7	7	7	7	1	7	1	1	1	South West
2020/04/01 7:28:35 AM GMT+1	Ile Ife	2	34	1	3	4	1	4	1	1	1	1	1	1;2;5;6	7	7	7	2	5	1	7	5	6	7	5	4	5	7	7	7	7	7	6	4	South West
2020/04/01 7:30:28 AM GMT+1	Badagry	1	23	1	3	1	1	1	0	0	0	1	1	1;2;5	4	1	2	2	2	1	3	3	5	1	4	5	1	4	1	2	5	1	4	1	South West
2020/04/01 7:40:31 AM GMT+1	Kaduna south	2	24	1	1	3	2	4	0	1	1	1	0	3	1	7	7	1	7	4	7	7	6	7	1	3	1	2	1	1	1	1	1	4	South West
2020/04/01 7:44:45 PM GMT+1	Abuja	1	18	2	2	1	1	2	1	1	0	1	1	1;2;3;5;6	7	7	7	3	7	1	7	7	5	7	2	5	2	7	5	6	7	3	6	4	South West
2020/04/01 7:46:26 AM GMT+1	Ogbagi Akoko	1	21	1	3	1	1	3	0	1	0	1	1	1;3	7	7	7	1	7	7	7	7	7	7	7	7	7	7	7	1	7	7	7	1	South West
2020/04/01 7:48:43 AM GMT+1	Kaduna	2	31	2	1	3	2	3	0	0	0	1	0	3	7	7	7	7	7	7	7	7	7	7	7	1	1	7	1	7	1	7	1	4	South West
2020/04/01 7:56:42 PM GMT+1	Yala,Cross River State	1	27	1	4	1	1	1	0	1	1	1	1	2;5;6	7	7	4	4	7	1	7	7	7	7	2	7	2	7	4	5	3	3	2	1	South West
2020/04/01 8:05:58 AM GMT+1	Ibadan	2	23	1	3	3	2	2	0	1	1	1	1	1;2;3;4;5;6	6	7	7	1	7	1	7	7	3	4	5	4	4	6	4	4	5	4	7	4	South West
2020/04/01 8:10:39 PM GMT+1	Enugu	2	19	2	2	1	1	3	1	1	1	1	1	1;2;3;5;6	7	7	3	7	7	4	7	7	4	7	1	4	1	3	1	1	1	1	1	1	South West
2020/04/01 8:14:07 AM GMT+1	Ilorin	2	25	2	3	3	1	2	0	1	1	1	1	1;2;5;6	7	7	7	1	1	1	7	7	7	7	4	7	4	7	7	5	7	4	7	1	South West
2020/04/01 8:16:06 AM GMT+1	Ibadan	2	36	3	3	4	1	2	1	1	1	1	1	1;2;4;6	4	5	5	4	5	5	5	3	1	7	1	5	1	5	3	5	2	1	1	1	South West
2020/04/01 8:16:17 AM GMT+1	Ibadan	2	36	3	3	4	1	2	1	1	1	1	1	1;2;4;6	4	5	5	4	5	5	5	3	1	7	1	5	1	5	3	5	2	1	1	1	South West
2020/04/01 8:17:58 AM GMT+1	Ogbe	2	58	3	3	4	1	1	0	1	1	1	0	1	7	4	2	7	4	2	4	1	4	1	4	5	1	7	1	1	4	1	1	4	South West
2020/04/01 8:40:48 PM GMT+1	Oyo	2	22	2	3	2	2	1	0	1	1	1	1	1;2;3;6	6	7	7	5	5	2	7	6	7	7	4	7	3	6	5	6	6	4	4	1	South West
2020/04/01 8:46:06 PM GMT+1	Ogun state	1	29	2	2	3	2	2	1	1	1	1	1	1;2;5;6	2	7	7	4	7	1	4	4	7	7	2	5	3	7	4	2	7	1	1	1	South West
2020/04/01 8:48:33 PM GMT+1	Katsina	1	27	3	1	5	2	3	1	1	1	1	1	1;6	6	7	7	1	6	1	6	6	7	6	6	7	7	1	6	1	6	1	7	4	South West
2020/04/01 9:07:12 PM GMT+1	Ilorin	2	26	1	4	3	1	3	0	1	1	0	1	1;2;3;5;6	6	6	6	2	6	2	7	2	6	6	2	7	2	7	2	6	6	1	2	1	South West
2020/04/01 9:07:27 PM GMT+1	Ilorin	2	26	1	4	3	1	3	0	1	1	0	1	1;2;3;5;6	6	6	6	2	6	2	7	2	6	6	2	7	2	7	2	6	6	1	2	1	South West
2020/04/01 9:22:58 AM GMT+1	Ikorodu	2	32	2	3	4	1	2	0	1	1	1	1	1;2;3;4;5;6	7	4	5	1	6	1	7	4	5	6	4	7	4	7	4	7	7	3	7	1	South West
2020/04/01 9:23:04 AM GMT+1	Ibadan	2	30	2	3	4	1	1	1	1	1	0	1	1	7	7	6	1	5	1	7	7	7	7	5	6	5	6	6	6	7	6	6	1	South West
2020/04/01 9:24:34 AM GMT+1	Abuja	2	26	2	4	4	1	2	0	1	1	1	1	1;2;3;4;5;6	6	7	6	2	6	1	7	6	6	2	2	5	2	6	4	4	3	3	5	4	South West
2020/04/01 9:25:16 AM GMT+1	Abeokuta	1	16	1	3	1	2	4	0	1	1	1	1	3;6	4	7	5	1	7	1	7	5	7	4	5	6	1	5	4	5	5	3	3	1	South West
2020/04/01 9:28:15 PM GMT+1	Nassarawa state	2	27	1	4	3	1	2	0	1	1	1	1	1;3	5	4	3	4	6	2	5	3	4	5	2	5	3	4	4	3	4	3	3	1	South West
2020/04/01 9:28:23 AM GMT+1	Abeokuta	1	40	3	3	3	2	2	1	1	1	1	1	1;2;3;4;5;6	7	7	7	1	6	1	7	7	7	6	2	6	2	6	5	5	7	2	7	1	South West
2020/04/01 9:34:03 AM GMT+1	Ibadan	1	20	2	2	1	1	1	1	1	1	0	1	1;2;5;6	4	5	6	4	5	3	5	5	6	6	5	7	5	7	5	4	4	3	2	1	South West
2020/04/01 9:45:09 AM GMT+1	Ibadan	1	23	2	3	3	1	3	0	1	1	1	1	1	4	2	4	1	5	1	7	5	7	7	7	7	1	3	3	1	7	1	7	1	South West
2020/04/01 9:48:20 AM GMT+1	Ibadan	1	25	2	3	4	1	3	1	1	1	1	1	1;2;3;4;5;6	7	7	7	4	6	1	7	7	5	7	3	7	3	7	6	6	7	6	5	1	South West
2020/04/01 9:53:44 PM GMT+1	Lagos	1	25	2	3	3	2	2	0	1	1	1	1	1;2;5;6	7	7	6	4	4	2	7	7	5	5	3	6	2	4	1	4	7	1	1	1	South West
2020/04/01 9:56:05 AM GMT+1	Ibadan	1	26	2	3	4	1	3	1	1	1	1	1	1;2;3;4;5;6	7	7	7	1	7	1	7	7	7	7	1	5	1	7	2	2	2	2	1	1	South West
2020/04/02 1:01:48 PM GMT+1	HADEJIA	2	23	1	1	3	2	1	1	1	1	1	1	6	7	7	7	1	4	1	7	7	7	7	7	7	1	1	3	5	5	4	5	4	South West
2020/04/02 1:23:30 PM GMT+1	Ibadan	2	49	3	3	4	1	3	0	1	1	1	1	1;2;6	6	7	3	2	6	2	6	6	3	6	3	5	3	4	3	3	4	4	4	2	South West
2020/04/02 1:32:22 AM GMT+1	Ayetoro, Ogun state	2	54	3	3	4	1	4	0	1	1	1	1	1;2;4;5;6	6	6	6	4	6	1	6	6	5	5	1	1	2	3	2	2	2	2	2	1	South West
2020/04/02 1:37:48 PM GMT+1	Zaria	2	23	2	1	3	2	1	0	1	0	1	1	1;2;6	7	7	7	1	7	1	7	7	7	7	7	7	4	4	4	7	7	7	7	1	South West
2020/04/02 1:42:28 PM GMT+1	Yola	2	34	3	1	4	2	4	0	1	1	1	1	1;3;6	4	4	4	4	4	4	4	4	4	4	4	4	4	4	4	4	4	4	4	4	South West
2020/04/02 1:45:29 PM GMT+1	Ogun state	2	19	1	3	2	1	1	1	1	1	1	1	1;2;3;6	7	4	4	2	7	2	6	3	5	7	2	5	1	6	7	5	7	4	2	1	South West
2020/04/02 1:50:43 AM GMT+1	Benin City	2	25	2	4	1	1	2	0	1	1	1	1	3;4;6	7	7	1	7	1	1	7	1	7	3	7	7	7	5	2	5	1	1	1	1	South West
2020/04/02 1:57:41 PM GMT+1	Ibadan	2	35	3	4	4	1	3	1	1	1	1	1	1;2;3;6	7	7	7	4	6	1	7	7	7	7	1	4	1	6	5	6	4	3	7	4	South West
2020/04/02 10:02:22 AM GMT+1	Abuja	2	38	1	4	4	1	4	1	1	1	1	1	1;2;3;4;5;6	7	7	7	2	6	1	7	7	5	7	6	4	4	5	4	4	7	6	4	4	South West
2020/04/02 10:20:23 AM GMT+1	Katsina	2	28	2	1	3	2	1	0	1	0	1	1	1;2	7	7	7	7	6	3	6	4	7	6	1	7	1	4	2	1	6	1	1	4	South West
2020/04/02 10:21:24 AM GMT+1	Kano	1	20	1	1	1	2	2	0	1	0	1	0	1	7	7	1	1	4	3	2	7	5	1	2	6	7	2	1	1	7	2	7	1	South West
2020/04/02 10:36:28 PM GMT+1	Ibadan	2	17	1	3	1	2	4	1	1	1	1	0	1;2;3	1	2	7	1	7	2	6	7	6	4	1	5	2	3	6	6	5	6	5	3	South West
2020/04/02 10:41:02 AM GMT+1	Ado Ekiti	1	35	3	3	4	1	4	1	1	1	1	1	1;2;3;4;5;6	7	7	5	1	5	2	1	7	7	7	1	7	1	4	3	4	1	3	1	2	South West
2020/04/02 11:05:54 AM GMT+1	Kaduna	2	45	3	1	4	2	2	1	1	1	1	1	1;2;6	5	7	7	1	4	1	7	7	7	7	6	7	4	6	6	4	7	7	6	1	South West
2020/04/02 11:07:24 AM GMT+1	Katsina	2	30	2	1	3	2	2	1	1	1	1	1	1;3	4	5	5	3	5	3	6	7	6	5	4	6	4	5	5	5	4	4	4	1	South West
2020/04/02 11:18:27 AM GMT+1	Kano	2	27	1	1	2	2	4	1	1	1	1	1	1	1	7	7	1	7	7	7	7	7	7	1	7	1	1	1	1	7	7	7	4	South West
2020/04/02 11:29:17 AM GMT+1	Katsina	2	24	2	1	1	2	2	0	1	1	1	1	3;6	6	5	1	3	4	1	7	4	6	5	5	7	1	5	5	4	4	5	3	1	South West
2020/04/02 11:31:20 AM GMT+1	Kano	1	19	1	1	1	2	4	0	1	0	1	0	1;2;6	3	5	1	5	4	7	1	1	1	1	5	5	1	1	1	1	7	2	7	4	South West
2020/04/02 11:31:30 AM GMT+1	Kano	1	19	1	1	1	2	4	0	1	0	1	0	1;2;6	3	5	1	5	4	7	1	1	1	1	5	5	1	1	1	1	7	2	7	4	South West
2020/04/02 11:31:41 AM GMT+1	Nsukka	2	26	1	2	4	1	3	0	1	1	1	1	2;3;6	7	7	7	4	3	1	7	7	7	7	2	7	2	5	1	3	4	2	6	4	South West
2020/04/02 11:41:07 PM GMT+1	Ibadan	2	23	2	3	1	1	3	0	1	1	1	1	1;2;5;6	7	1	7	1	7	1	7	1	7	7	1	7	1	1	1	1	1	1	1	3	South West
2020/04/02 11:41:22 AM GMT+1	Funtua	2	22	2	1	1	2	2	1	1	1	1	0	1;2	7	7	7	7	7	7	7	7	7	7	4	5	3	4	4	4	4	4	4	1	South West
2020/04/02 11:42:12 AM GMT+1	Abuja	1	23	2	4	3	2	3	0	1	1	1	1	1;2;3;5;6	7	7	4	1	7	1	6	2	7	7	2	7	1	3	4	1	5	2	1	1	South West
2020/04/02 11:44:23 AM GMT+1	Dutse	2	20	1	4	1	1	3	0	1	1	1	1	1;2	4	7	7	1	5	1	6	6	6	7	2	3	2	4	2	2	7	1	1	3	South West
2020/04/02 11:45:41 AM GMT+1	Ado Ekiti	2	66	3	3	5	1	3	0	1	1	1	1	2	6	7	6	5	7	1	6	5	6	2	4	6	7	6	4	2	4	2	3	2	South West
2020/04/02 11:45:54 AM GMT+1	Ado Ekiti	2	66	3	3	5	1	3	0	1	1	1	1	2	6	7	6	5	7	1	6	5	6	2	4	6	7	6	4	2	4	2	3	2	South West
2020/04/02 11:53:31 AM GMT+1	Ibadan	1	55	3	3	1	1	4	0	1	1	0	1	1	3	7	7	1	1	7	7	7	7	7	7	7	7	7	7	1	7	7	7	3	South West
2020/04/02 11:54:14 PM GMT+1	Enugu	1	23	1	2	1	1	4	1	1	1	1	1	1;2;6	6	6	6	3	2	2	6	5	2	7	2	7	2	7	2	6	4	3	4	1	South West
2020/04/02 11:54:24 PM GMT+1	Ibadan	2	22	1	3	1	2	3	1	1	1	1	1	1;2;3	7	7	7	1	4	1	7	7	7	7	4	7	2	7	4	4	7	4	4	3	South West
2020/04/02 12:01:44 PM GMT+1	Onitsha	2	30	2	2	3	1	2	0	1	1	1	1	3	6	5	3	6	6	2	1	7	6	5	2	6	2	4	4	3	3	3	3	1	South West
2020/04/02 12:03:18 AM GMT+1	Dutse	2	57	3	4	4	2	2	0	1	1	1	1	1;3;6	7	7	7	1	6	1	7	7	7	7	3	5	2	7	4	2	1	2	4	2	South West
2020/04/02 12:03:49 PM GMT+1	Ibadan	2	19	1	3	2	2	4	1	1	1	1	1	1;2;3;4;5;6	7	7	7	1	7	1	7	7	7	7	7	7	7	5	1	3	5	1	3	1	South West
2020/04/02 12:38:08 AM GMT+1	Enugu	1	21	2	2	1	1	2	1	1	1	0	1	2	7	7	7	1	4	1	4	7	7	7	1	7	1	4	6	2	7	1	1	1	South West
2020/04/02 12:51:29 PM GMT+1	Katsina	1	22	2	1	1	2	4	1	0	1	1	1	2;3;6	7	7	7	1	1	1	7	7	7	7	3	7	1	2	2	2	3	1	7	1	South West
2020/04/02 2:24:59 PM GMT+1	Lagos	1	18	2	2	1	1	2	0	1	0	1	1	2;6	3	1	7	7	5	3	6	1	4	6	1	7	1	7	2	3	4	2	1	1	South West
2020/04/02 2:25:15 PM GMT+1	Lagos	1	17	1	3	1	1	3	0	1	1	1	1	1;4;5;6	7	7	7	4	7	1	7	6	7	7	1	5	1	5	4	1	5	2	2	1	South West
2020/04/02 2:37:37 AM GMT+1	Akure	1	36	3	3	4	1	3	0	1	1	1	1	1;2	4	7	5	4	6	1	4	7	7	7	4	4	4	4	4	4	4	4	4	4	South West
2020/04/02 2:50:32 PM GMT+1	Port Harcourt	1	31	3	3	4	1	2	0	1	1	1	1	1;3;6	7	7	4	7	7	1	7	6	6	4	4	7	4	5	2	4	4	2	2	2	North Central
2020/04/02 4:07:05 PM GMT+1	Ibadan	2	45	3	3	4	1	2	0	1	1	1	1	1	5	5	6	5	6	3	6	6	6	6	5	6	5	2	3	3	5	5	5	1	North East
2020/04/02 4:16:00 PM GMT+1	Oyo	2	23	1	3	3	2	1	1	1	1	1	1	1;2;5;6	6	5	7	2	4	1	7	5	7	7	7	7	5	6	5	5	4	5	4	4	North East
2020/04/02 4:44:45 PM GMT+1	Ilorin	2	37	3	3	3	1	2	0	0	1	1	1	1;2;5;6	7	7	7	1	7	1	7	7	7	3	1	7	1	7	7	3	4	4	4	1	North East
2020/04/02 4:51:53 PM GMT+1	Abuja	2	25	2	1	3	2	4	0	0	0	1	1	1;2;3;4;5;6	7	6	5	5	5	5	5	5	5	5	5	5	5	4	3	4	6	4	5	2	North Central
2020/04/02 5:04:30 PM GMT+1	Oyo	1	23	1	3	2	1	2	0	1	1	1	1	2	2	4	2	4	2	2	3	4	5	2	4	6	3	5	4	4	4	4	4	1	South West
2020/04/02 5:10:36 AM GMT+1	Calabar	2	41	3	4	4	1	1	0	1	1	1	1	1;2;3;5;6	7	7	4	1	7	1	7	7	7	7	2	6	1	6	5	5	1	1	2	4	South West
2020/04/02 5:26:30 PM GMT+1	Kano	2	33	2	1	4	2	4	0	1	1	1	0	1;3;6	4	4	1	1	4	7	1	1	1	1	2	7	1	3	3	3	3	1	7	1	South West
2020/04/02 5:33:58 PM GMT+1	Ibadan	1	17	2	3	1	2	4	1	1	1	1	1	3	7	4	6	2	7	6	7	7	4	7	3	7	1	2	7	1	7	1	1	1	North Central
2020/04/02 6:01:55 PM GMT+1	Kaduna	1	55	2	1	4	2	4	1	1	1	1	1	1;2;4;5;6	7	1	7	3	7	1	5	7	7	7	6	6	5	5	5	4	7	5	5	3	North Central
2020/04/02 6:48:38 PM GMT+1	Benin City	2	22	1	3	3	1	4	0	1	1	1	1	1;2;4;6	6	3	3	2	7	1	7	4	4	7	3	7	3	6	7	7	7	4	5	4	North Central
2020/04/02 6:53:46 PM GMT+1	Benin City	1	60	3	4	4	1	4	1	1	1	1	1	1;2;5;6	5	6	4	4	5	1	6	7	7	7	7	7	2	4	3	3	2	2	2	1	South West
2020/04/02 7:14:30 PM GMT+1	Lagos	2	17	2	3	1	2	4	0	1	0	1	0	2;3;6	7	7	1	1	7	1	7	7	7	7	1	7	1	1	1	1	1	1	1	3	South West
2020/04/02 7:17:13 AM GMT+1	Daura	2	21	1	1	1	2	3	0	1	1	1	1	1	7	5	7	1	7	1	5	7	7	7	4	7	1	2	2	1	7	1	7	1	South West
2020/04/02 7:17:23 AM GMT+1	Daura	2	21	1	1	1	2	3	0	1	1	1	1	1	7	5	7	1	7	1	5	7	7	7	4	7	1	2	2	1	7	1	7	1	South West
2020/04/02 7:17:29 AM GMT+1	Daura	2	21	1	1	1	2	3	0	1	1	1	1	1	7	5	7	1	7	1	5	7	7	7	4	7	1	2	2	1	7	1	7	1	North Central
2020/04/02 7:17:44 AM GMT+1	Daura	2	21	1	1	1	2	3	0	1	1	1	1	1	7	5	7	1	7	1	5	7	7	7	4	7	1	2	2	1	7	1	7	1	North Central
2020/04/02 7:59:41 PM GMT+1	Lagos	1	27	2	3	2	2	3	0	1	1	1	1	1	7	7	7	1	7	1	7	7	7	7	7	7	1	7	4	5	5	5	4	1	North Central
2020/04/02 8:04:44 PM GMT+1	Ogun state	1	18	1	3	2	2	3	1	1	1	0	1	4	7	7	7	1	1	1	7	7	7	7	1	7	1	7	1	1	7	1	1	3	South East
2020/04/02 8:06:22 AM GMT+1	Asaba	1	22	2	2	3	1	1	0	1	1	1	1	1;2;3;5;6	7	7	7	7	7	1	7	7	7	7	7	7	1	7	1	1	7	2	3	1	South East
2020/04/02 8:11:33 PM GMT+1	Jos	1	48	3	4	4	1	4	1	0	1	1	1	1;2;3;4;5;6	7	7	6	4	6	1	2	7	6	6	4	4	3	6	5	5	2	3	2	2	South East
2020/04/02 8:21:14 PM GMT+1	Nkpor/Anambra	2	52	3	2	4	1	3	0	1	1	1	1	1;4;6	6	4	4	6	4	2	5	4	3	5	4	6	3	3	3	3	4	3	3	1	South East
2020/04/02 8:23:47 AM GMT+1	Ibadan	1	45	3	3	4	1	2	0	1	1	1	1	1;5;6	3	5	4	4	6	1	7	5	6	7	3	6	4	3	5	3	1	3	1	4	South East
2020/04/02 8:31:19 AM GMT+1	Katsina	2	38	2	1	3	2	2	0	1	1	1	1	1;2;3;6	5	7	5	3	7	1	5	7	7	6	4	6	3	6	4	5	7	2	3	1	South East
2020/04/02 8:36:02 PM GMT+1	Ibadan	2	19	1	3	2	2	4	1	1	1	1	1	1;3	7	7	7	1	7	1	7	7	7	1	1	7	1	7	1	1	1	1	7	1	South East
2020/04/02 8:37:18 AM GMT+1	Ibadan	1	23	2	3	3	1	4	0	0	1	1	1	1;2	7	7	5	5	6	3	7	7	7	7	1	5	5	6	5	2	1	1	1	1	South East
2020/04/02 8:46:50 AM GMT+1	Edo	2	39	2	4	4	1	3	0	1	1	1	1	1;2;3;4;5;6	2	2	2	2	2	2	6	2	2	2	2	2	2	5	5	3	2	3	2	1	South East
2020/04/02 8:47:48 AM GMT+1	Katsina	2	39	2	1	3	2	1	0	1	1	1	0	1;2;3;4;5;6	7	7	6	1	6	1	6	6	6	7	5	7	1	1	1	1	6	1	1	1	South East
2020/04/02 8:57:35 PM GMT+1	Ibadan	1	23	2	3	2	1	2	0	1	1	1	1	1;4;6	5	4	3	6	5	2	4	5	3	5	4	7	4	5	5	4	5	4	4	1	South South
2020/04/02 9:01:57 AM GMT+1	Katsina	2	37	2	1	4	2	2	1	1	1	1	1	2	7	7	7	1	7	1	5	7	4	7	2	7	4	3	4	3	7	1	4	2	North Central
2020/04/02 9:06:16 PM GMT+1	Katsina	2	35	2	1	3	2	2	0	1	1	1	1	1;3;4;5;6	5	6	6	1	4	3	5	7	4	7	5	7	1	4	3	2	7	2	7	1	North Central
2020/04/02 9:06:32 AM GMT+1	Lagos	2	20	1	3	1	1	2	1	1	1	1	1	1;2;5;6	7	5	1	4	2	1	6	6	6	5	1	7	2	5	4	4	4	3	1	1	North Central
2020/04/02 9:09:07 AM GMT+1	Abuja	2	27	3	1	4	2	3	0	1	1	1	0	1;2;3;6	7	7	7	7	7	1	7	7	7	7	7	7	7	7	7	4	7	4	7	1	South West
2020/04/02 9:31:59 AM GMT+1	Katsina	2	32	2	1	4	2	1	1	1	0	1	1	1;2;3;4;5;6	7	6	6	6	6	6	6	6	7	6	5	5	2	7	2	3	7	2	7	2	South West
2020/04/02 9:39:09 AM GMT+1	Lagos	2	22	1	3	1	1	2	1	1	1	1	1	2;3;6	7	5	2	7	6	3	7	3	6	1	4	7	1	4	2	3	7	5	7	4	South West
2020/04/02 9:44:38 AM GMT+1	Katsina	1	32	1	1	2	2	3	0	1	1	1	0	1;2;5;6	7	7	7	1	7	1	4	7	4	1	1	7	1	1	1	1	7	1	1	4	South West
2020/04/02 9:48:53 AM GMT+1	Ipaja	2	40	3	3	4	1	1	0	1	1	1	1	1;2;3;6	7	7	7	7	7	7	7	7	7	7	2	7	2	7	4	5	7	4	7	2	South West
2020/04/02 9:53:53 PM GMT+1	Kano	2	25	2	1	2	2	4	0	1	0	1	1	4	7	7	7	1	7	7	7	7	7	7	1	7	1	1	1	1	7	7	7	4	South West
2020/04/02 9:54:05 PM GMT+1	Kano	2	25	2	1	2	2	4	0	1	0	1	1	4	7	7	7	1	7	7	7	7	7	7	1	7	1	1	1	1	7	7	7	4	South West
2020/04/03 1:39:04 PM GMT+1	Lagos	1	17	1	3	1	1	2	0	1	1	1	1	1;2;3;4;5;6	7	7	7	1	7	1	7	1	7	7	3	7	2	7	1	1	6	3	3	1	South West
2020/04/03 1:56:20 PM GMT+1	Lagos	1	24	2	4	2	1	4	0	1	1	1	1	1;5;6	7	1	7	7	7	1	7	7	7	7	7	7	1	1	1	1	7	1	1	1	South West
2020/04/03 10:03:09 AM GMT+1	Ibadan	2	22	1	3	5	1	2	1	1	1	1	1	1;2;5;6	7	7	3	3	1	1	7	2	2	5	2	7	2	7	4	2	2	2	2	1	South West
2020/04/03 10:03:20 PM GMT+1	Sango Ota	2	19	1	3	1	2	4	0	1	1	1	1	1;2	5	5	4	2	3	3	2	4	6	4	4	4	4	4	2	3	3	3	4	1	South West
2020/04/03 10:08:27 PM GMT+1	Enugu	1	21	1	2	1	1	3	0	1	1	1	1	1;6	7	7	7	6	7	6	7	7	7	4	2	7	1	2	1	1	1	1	1	1	South West
2020/04/03 10:14:02 PM GMT+1	Enugu	1	20	2	2	1	1	2	0	1	1	1	1	1;2;3;4;5;6	4	7	7	4	4	1	7	7	7	7	1	7	4	4	4	4	4	4	4	1	South West
2020/04/03 10:14:22 PM GMT+1	Enugu	1	20	2	2	1	1	2	0	1	1	1	1	1;2;3;4;5;6	4	7	7	4	4	1	7	7	7	7	1	7	4	4	4	4	4	4	4	1	South West
2020/04/03 10:17:45 PM GMT+1	Ibadan	1	25	3	3	2	1	3	0	1	1	1	1	1;2;6	7	5	5	1	5	1	7	5	7	4	4	7	5	1	1	1	7	5	7	1	South West
2020/04/03 10:36:39 AM GMT+1	Abuja	2	38	3	1	4	2	2	0	1	1	0	1	6	6	7	6	4	7	1	7	7	7	7	4	7	1	2	1	1	7	3	7	1	South West
2020/04/03 11:29:44 AM GMT+1	Onitsha	1	40	2	2	4	1	1	0	1	1	1	1	1;2;3;5;6	7	7	7	7	7	1	7	7	7	7	4	4	3	6	4	6	4	7	4	4	South West
2020/04/03 11:48:47 AM GMT+1	Ikorodu	1	20	2	3	1	1	4	0	1	1	1	1	1;6	7	7	7	4	6	1	7	7	7	5	4	7	1	7	2	1	7	5	2	1	South West
2020/04/03 12:01:05 AM GMT+1	Nsukka	1	53	3	2	4	1	4	1	1	1	1	1	1;2;4;6	7	7	7	1	7	1	7	7	7	7	7	7	4	5	5	5	7	7	5	2	South West
2020/04/03 12:01:06 PM GMT+1	Ibadan	2	40	3	3	3	3	4	0	1	1	1	1	1;2;3;4;5;6	5	5	5	5	3	1	7	3	7	7	2	2	1	6	5	6	2	2	2	1	South West
2020/04/03 12:27:58 PM GMT+1	Ibadan	1	26	2	3	3	2	1	0	0	1	1	1	1	1	1	4	3	4	4	4	4	4	4	1	4	3	4	4	3	2	1	1	1	South West
2020/04/03 12:29:11 PM GMT+1	Lagos	1	16	1	2	1	1	3	1	1	1	1	1	1;5;6	7	4	3	2	5	1	5	6	5	7	6	7	2	5	3	4	7	2	7	1	South West
2020/04/03 12:46:56 PM GMT+1	Ibadan	2	25	2	3	2	1	3	0	1	1	1	1	3	1	7	7	1	7	4	7	7	7	7	1	7	7	3	3	3	2	2	1	2	South West
2020/04/03 12:48:18 PM GMT+1	Akure	2	31	3	3	4	1	4	1	1	1	1	1	1;2;3;4;5;6	7	7	7	3	7	1	7	7	7	6	2	7	3	6	3	3	6	5	4	4	South West
2020/04/03 2:25:50 AM GMT+1	Abeokuta	2	24	1	3	2	1	3	0	1	1	1	1	1;2;4;6	7	7	7	4	4	4	7	7	7	7	5	7	1	5	6	6	7	5	5	1	South West
2020/04/03 2:46:41 PM GMT+1	Gombe	2	53	3	4	5	1	3	0	1	1	1	1	1;2;3;4;6	7	7	7	1	7	1	7	7	7	7	4	7	4	7	7	4	4	4	4	4	South West
2020/04/03 3:28:31 AM GMT+1	Enugu	2	24	1	2	3	1	1	0	1	1	1	1	1;2;6	7	7	7	7	7	1	7	7	7	7	1	7	4	7	7	6	7	6	7	1	South West
2020/04/03 4:03:20 PM GMT+1	Ibadan	2	24	2	3	3	2	2	0	1	1	1	1	2;3	4	7	3	3	7	1	7	6	6	5	1	7	1	1	1	1	7	1	2	1	South West
2020/04/03 4:05:56 PM GMT+1	Agege	1	22	2	3	2	1	2	1	1	1	1	1	1	7	7	7	7	6	1	5	7	7	7	1	7	1	6	6	6	7	7	7	1	South West
2020/04/03 4:06:40 PM GMT+1	Lagos	2	26	1	3	2	1	2	1	1	1	1	1	1;2;3;4;5;6	6	7	7	7	7	1	6	7	7	7	4	7	1	5	5	5	1	1	7	1	South West
2020/04/03 4:09:27 PM GMT+1	Ilorin	1	42	3	3	4	1	3	0	1	1	1	1	1;2;6	5	3	3	6	3	3	5	3	3	5	4	4	3	4	4	3	4	4	4	2	South West
2020/04/03 4:10:19 PM GMT+1	Ogun state	2	23	2	3	2	1	2	0	1	1	1	1	1;2;3;4;5;6	7	7	4	1	2	1	7	4	4	7	4	6	2	6	4	3	7	2	7	1	South West
2020/04/03 4:11:02 PM GMT+1	Ibadan	1	25	2	3	2	1	2	0	1	1	1	1	2	3	4	4	4	4	3	4	5	5	5	2	5	2	4	4	2	6	3	6	1	South West
2020/04/03 4:11:30 PM GMT+1	Osun State	1	25	2	3	2	1	4	1	1	1	1	1	1;6	7	7	7	5	2	1	4	7	7	7	2	7	7	7	6	4	4	6	7	1	South West
2020/04/03 4:11:48 PM GMT+1	Ibadan	1	27	3	3	2	2	4	0	1	1	0	1	2	1	7	7	7	1	1	7	7	7	7	1	7	1	7	1	1	7	1	1	2	South West
2020/04/03 4:13:57 PM GMT+1	Ibadan	1	21	2	3	2	1	3	1	1	1	1	1	1;3;4	6	7	6	1	6	1	7	7	7	7	4	4	3	7	4	1	3	3	3	1	South West
2020/04/03 4:18:09 PM GMT+1	Sango Ota	1	19	1	3	2	1	4	1	1	1	1	1	6	7	1	7	1	7	1	7	5	7	7	1	6	1	5	1	1	5	1	1	1	South West
2020/04/03 4:21:08 PM GMT+1	Ibadan	1	23	3	3	2	2	3	1	1	1	1	1	1;2;3;4;5;6	7	7	7	7	5	1	7	7	7	7	4	7	3	7	1	4	7	3	4	1	South West
2020/04/03 4:22:39 PM GMT+1	Ilorin	1	24	2	3	2	2	3	1	1	1	1	1	1;2;3;5;6	7	7	7	1	7	1	7	4	7	7	1	7	1	1	1	1	7	1	7	1	South West
2020/04/03 4:27:58 PM GMT+1	Ibadan	1	23	1	3	2	2	3	1	1	1	1	1	1;2;5;6	7	7	7	1	1	1	7	6	7	7	6	7	7	7	2	5	7	2	3	3	South West
2020/04/03 4:29:02 PM GMT+1	Lagos	1	27	2	3	2	1	2	0	1	1	0	1	2	7	7	7	1	4	1	5	7	7	7	4	7	5	1	1	1	7	1	1	1	South West
2020/04/03 4:32:52 PM GMT+1	Lagos	2	25	1	3	2	2	3	1	1	1	0	1	3	7	7	7	1	1	1	7	7	7	7	1	7	1	5	1	1	5	1	1	1	South West
2020/04/03 4:32:57 PM GMT+1	Lagos	2	27	2	3	2	2	3	0	1	1	1	1	1;5;6	4	3	5	2	7	2	7	7	7	7	1	7	1	7	3	2	6	3	3	1	South West
2020/04/03 4:33:16 PM GMT+1	Ibadan	2	22	2	3	2	1	2	1	0	1	1	1	3;5;6	7	7	1	1	7	1	7	5	1	7	1	7	3	7	5	5	1	7	2	1	South West
2020/04/03 4:34:40 PM GMT+1	Giwa OkeAro	1	28	2	4	3	1	3	0	1	1	1	1	1;2;3;4;5;6	7	7	7	1	1	1	7	7	7	4	1	7	7	7	1	1	7	1	7	1	South West
2020/04/03 4:34:41 PM GMT+1	Ibadan	1	27	2	4	2	1	3	1	1	1	1	1	1;2;5;6	7	7	3	1	1	1	7	7	7	4	6	7	4	5	3	4	7	1	6	3	South West
2020/04/03 4:34:59 PM GMT+1	Ibadan	1	21	2	3	3	2	1	0	1	0	1	1	1	7	7	7	1	7	1	7	7	7	7	7	1	7	7	1	1	7	1	7	1	South West
2020/04/03 4:35:11 PM GMT+1	Lagos	1	24	2	3	2	1	2	0	1	1	1	1	1;2;3	7	6	6	5	3	1	7	4	3	7	1	7	1	4	4	1	1	4	7	1	South West
2020/04/03 4:42:08 PM GMT+1	Ibadan	2	25	2	3	3	2	2	1	0	1	1	1	1;3;6	3	1	5	1	1	1	5	2	2	1	5	5	4	6	5	2	5	1	7	3	South West
2020/04/03 4:42:53 PM GMT+1	Ota	2	24	1	3	2	1	2	0	1	1	1	1	3	7	3	3	2	2	3	6	1	2	1	2	6	1	7	2	3	7	2	2	1	South West
2020/04/03 4:57:08 PM GMT+1	Lagos	1	22	2	3	3	2	3	1	1	1	1	1	1;6	7	2	2	7	2	7	4	2	1	2	1	7	1	2	5	3	1	2	1	1	South West
2020/04/03 5:06:07 PM GMT+1	Ibadan	2	24	1	3	2	1	4	0	1	1	1	1	1;2;3	4	7	7	1	1	1	7	7	7	7	1	7	2	5	3	3	4	3	3	1	South West
2020/04/03 5:08:56 PM GMT+1	Ibadan	1	25	2	3	2	1	3	0	1	1	1	1	1;5;6	3	7	7	7	1	1	7	7	7	7	1	7	7	7	2	7	7	7	7	3	South East
2020/04/03 5:13:08 PM GMT+1	Ibadan	1	25	2	3	3	1	2	0	1	1	1	0	2;3;5;6	7	7	7	1	1	1	7	7	7	7	1	7	1	1	1	1	7	1	1	1	South East
2020/04/03 5:13:20 PM GMT+1	Ibadan	1	22	2	3	2	2	2	0	1	1	1	1	1;5;6	7	7	7	7	1	1	7	7	7	7	1	1	1	7	7	1	7	1	7	1	South East
2020/04/03 5:14:12 PM GMT+1	Ogun state	1	21	2	3	2	1	2	0	1	1	1	1	1;2;3;4;6	5	4	6	6	4	3	6	6	7	7	1	7	1	4	2	3	2	2	1	3	South East
2020/04/03 5:14:33 PM GMT+1	Ibadan	1	24	2	4	3	1	1	1	1	1	1	1	1;2;6	7	6	6	2	4	1	6	4	7	5	3	6	2	6	5	2	5	4	6	1	South West
2020/04/03 5:16:17 PM GMT+1	Ibadan	1	21	2	3	3	2	2	1	1	0	0	1	3	7	7	7	7	7	1	7	1	7	7	1	7	1	7	7	1	1	1	1	1	South West
2020/04/03 5:16:37 PM GMT+1	Ibadan	1	27	2	3	2	1	2	1	1	1	1	1	1;2;3	7	7	7	1	7	1	7	7	7	7	1	7	1	7	7	1	7	1	1	1	South West
2020/04/03 5:23:57 PM GMT+1	Ogbomoso	1	23	2	3	2	1	1	0	1	1	1	1	1;4;5;6	7	7	5	7	7	5	7	5	2	5	1	7	3	6	4	1	7	4	7	1	South West
2020/04/03 5:29:41 PM GMT+1	Lagos	1	26	4	2	2	1	2	1	1	1	1	1	1;3;6	7	7	1	1	7	1	1	7	7	7	7	7	7	7	7	7	7	7	7	1	South West
2020/04/03 5:30:28 PM GMT+1	Apete	2	27	2	3	3	1	1	1	1	1	1	1	1;2;4;6	7	1	7	1	7	1	7	7	7	7	7	7	1	7	7	1	1	7	7	3	South West
2020/04/03 5:37:39 PM GMT+1	Oshodi	1	27	2	2	2	1	3	0	1	0	1	1	1	3	1	1	7	7	1	5	1	7	3	1	6	1	3	1	2	4	1	5	1	South West
2020/04/03 5:44:00 PM GMT+1	Olodo	2	19	1	3	2	2	4	1	1	1	1	1	1;2;3;5;6	7	7	7	5	7	1	7	5	7	7	5	5	6	5	6	4	7	6	7	1	South West
2020/04/03 5:45:44 PM GMT+1	Lagos	2	23	2	3	2	1	2	0	1	1	1	1	2;3;5;6	7	7	7	4	7	1	7	7	7	4	7	7	4	7	3	7	7	6	7	1	South West
2020/04/03 5:46:55 PM GMT+1	Lagos	1	23	2	3	2	1	3	0	1	1	1	1	1;2;3;5;6	6	7	7	4	3	2	6	5	6	6	2	4	2	6	5	4	5	4	5	1	South West
2020/04/03 6:02:10 PM GMT+1	Ibadan	1	23	1	3	2	2	2	0	1	1	1	1	1;2;3;4;6	7	1	7	1	7	1	7	7	7	7	1	7	1	7	7	7	2	1	1	1	South West
2020/04/03 6:13:21 PM GMT+1	Lagos	1	20	2	2	2	1	2	1	1	1	1	1	1;6	7	6	6	1	1	1	7	6	7	6	5	6	2	3	2	2	7	6	7	1	South West
2020/04/03 6:17:52 PM GMT+1	Ibadan	1	24	1	3	2	2	3	1	1	1	1	0	1;6	3	3	1	4	4	1	4	4	5	4	1	7	1	4	2	3	2	3	2	1	South West
2020/04/03 6:28:16 PM GMT+1	Kajola	1	23	2	3	2	1	4	1	1	1	1	1	1	7	7	7	1	1	1	7	7	7	7	1	7	1	7	7	7	7	7	7	1	South West
2020/04/03 6:32:32 PM GMT+1	Ibadan	1	27	2	3	2	2	3	0	1	1	1	1	1;2;3;4;5;6	7	7	7	2	4	1	7	7	5	6	2	6	1	7	2	1	6	4	1	1	South West
2020/04/03 6:41:16 PM GMT+1	Lagos	2	51	3	3	4	1	2	1	1	1	1	1	1	7	7	7	7	7	1	7	7	7	7	5	5	4	5	6	5	4	4	4	2	South West
2020/04/03 6:50:48 PM GMT+1	Oyo State	1	24	1	3	2	2	3	0	0	1	1	0	3;6	7	7	7	7	7	1	7	7	7	7	1	7	1	7	1	1	7	1	7	1	South West
2020/04/03 6:58:44 PM GMT+1	Ibadan	2	20	1	3	2	2	2	0	1	1	0	1	1;2	1	7	7	1	7	1	7	7	7	6	2	6	1	4	3	1	5	1	3	1	South West
2020/04/03 7:04:49 PM GMT+1	Ibadan	1	24	1	3	2	1	1	0	1	1	1	0	1;6	7	7	7	4	1	2	5	6	3	3	1	7	1	4	2	2	4	2	3	1	South West
2020/04/03 7:06:55 PM GMT+1	Ibadan	1	24	2	3	2	1	1	1	1	1	1	1	1;2;3;5;6	7	7	7	1	7	1	7	1	7	6	3	6	2	6	4	3	4	3	3	1	South West
2020/04/03 7:07:13 PM GMT+1	Ile Ife	1	26	2	3	2	1	2	0	1	1	1	1	1	7	7	7	2	7	1	7	7	7	7	3	7	4	6	7	6	5	5	4	1	South West
2020/04/03 7:13:13 PM GMT+1	Ibadan	1	23	2	2	2	1	3	1	1	1	1	1	4;6	7	7	7	7	7	1	7	7	7	7	7	7	7	7	1	7	7	7	7	1	South West
2020/04/03 7:23:02 PM GMT+1	Oyo	1	24	2	3	3	1	1	1	1	1	1	1	1;2;3;4;6	7	7	7	1	7	1	7	7	7	7	1	7	1	7	4	3	6	4	4	1	South West
2020/04/03 7:43:32 PM GMT+1	Ile Ife	2	48	3	3	4	1	2	0	1	1	1	1	2;3;6	5	5	5	4	3	3	5	4	4	4	2	4	2	4	4	3	3	3	3	2	South West
2020/04/03 8:10:57 PM GMT+1	Ibadan	1	25	1	3	2	1	4	0	1	0	1	1	1;6	7	7	1	1	1	1	7	7	7	7	1	7	1	7	1	7	1	1	1	1	South West
2020/04/03 8:12:28 PM GMT+1	Ijebu ode	1	20	2	3	3	1	1	0	0	1	1	0	1;2;4	7	7	7	7	7	7	7	7	7	7	7	7	7	7	7	7	7	7	7	1	South East
2020/04/03 8:16:07 PM GMT+1	Lagos	1	24	2	3	2	1	3	0	1	1	1	1	6	6	7	2	7	1	1	5	1	7	7	3	7	1	7	3	1	4	1	3	1	South East
2020/04/03 8:18:10 PM GMT+1	Ibadan	1	18	1	3	1	1	1	0	1	1	1	1	2;5;6	7	4	4	4	7	4	7	7	7	1	1	7	1	7	4	4	1	1	1	3	South West
2020/04/03 8:22:33 PM GMT+1	Ibadan	1	26	2	3	3	1	3	0	1	1	1	1	1;2;3;4;6	7	7	7	7	1	1	7	7	1	7	7	7	1	1	1	1	1	1	1	1	South West
2020/04/03 8:23:14 PM GMT+1	Ibadan	2	18	1	3	1	1	4	1	1	1	1	1	1;2;3;5;6	5	5	5	7	5	5	5	5	5	4	2	1	2	3	1	1	1	3	2	2	South West
2020/04/03 8:26:51 PM GMT+1	Ikorodu	1	17	1	3	1	1	3	1	1	1	1	1	1;2;5;6	5	6	5	1	7	1	7	7	5	7	3	6	4	6	4	3	7	2	7	1	South West
2020/04/03 8:28:01 PM GMT+1	Ibadan	2	23	1	3	2	1	2	0	1	1	1	1	1;2;5;6	5	6	6	3	6	2	6	2	6	6	3	6	2	4	3	3	4	2	3	1	South West
2020/04/03 8:32:54 PM GMT+1	Oyo state	1	22	2	3	3	2	2	0	0	1	1	0	1	7	7	1	3	2	3	4	1	7	7	7	7	1	1	1	7	1	7	1	1	South West
2020/04/03 8:35:15 AM GMT+1	Lagos	1	24	1	3	4	2	2	0	1	1	1	1	1;2;3;4;5;6	4	4	4	2	4	1	4	4	6	4	4	4	3	4	3	4	4	3	4	1	South West
2020/04/03 8:35:48 PM GMT+1	Ibadan	1	27	2	3	2	1	4	1	1	1	1	1	1;2;3;4	7	3	2	1	7	1	7	7	7	7	2	4	2	4	2	1	1	1	1	1	South West
2020/04/03 8:58:46 PM GMT+1	Ibadan	2	27	2	3	2	2	1	0	1	1	1	1	1;2;6	2	2	7	5	2	1	1	7	7	1	2	6	4	5	2	3	6	4	3	1	South West
2020/04/03 9:00:34 PM GMT+1	Ibadan	1	26	2	3	2	1	2	0	1	1	1	1	1;2;3;4;5;6	7	7	7	5	7	1	7	7	7	7	4	7	1	7	4	7	7	1	1	3	South West
2020/04/03 9:13:38 PM GMT+1	Lagos	2	23	1	2	2	1	1	0	1	1	1	1	1;2;6	6	5	3	4	3	3	5	6	5	6	2	6	2	2	2	2	6	2	4	1	South West
2020/04/03 9:23:03 PM GMT+1	OYO State	1	23	2	3	3	2	1	1	1	1	1	1	1;3;4;5	7	7	7	5	5	1	7	6	7	6	4	6	3	7	3	1	7	3	7	1	South West
2020/04/03 9:39:43 PM GMT+1	Ibadan	2	30	1	3	3	2	4	0	0	0	0	0	1;3;4;6	3	7	7	7	6	7	5	3	3	6	3	7	1	1	2	2	1	2	2	1	South West
2020/04/03 9:46:54 PM GMT+1	Ibadan	1	24	2	3	2	2	3	1	1	1	1	1	2	7	7	1	1	1	1	7	7	7	7	1	7	1	7	7	1	7	7	1	3	South West
2020/04/03 9:49:43 AM GMT+1	Katsina	2	40	3	1	4	2	1	0	1	0	1	1	1;5;6	7	4	1	7	1	1	7	1	1	7	7	7	7	7	7	7	7	7	7	1	South West
2020/04/03 9:55:09 AM GMT+1	Katsina	1	32	3	1	3	2	1	0	1	1	1	1	1;3;4;5;6	7	1	1	7	1	7	7	1	1	7	5	7	7	7	7	7	7	7	7	1	South West
2020/04/03 9:56:10 PM GMT+1	Ibadan	1	27	2	3	2	1	3	1	1	1	1	1	1	7	7	7	6	2	2	3	7	7	7	4	6	1	5	5	4	7	4	1	1	South West
2020/04/03 9:57:03 AM GMT+1	Daura	2	35	2	1	4	2	3	0	0	1	1	1	1;2;3	6	6	6	2	6	2	4	2	2	6	2	5	2	4	2	2	5	3	4	3	South West
2020/04/04 1:21:43 AM GMT+1	Port Harcourt	2	60	3	4	4	1	3	0	1	1	1	1	1;5	6	4	5	4	3	4	4	4	5	4	4	5	4	4	4	4	5	4	4	1	South West
2020/04/04 10:00:13 AM GMT+1	Elele, Rivers State	2	29	1	2	3	1	2	0	1	1	1	1	1;2;5;6	7	6	6	4	6	3	6	6	6	6	5	7	5	6	6	5	5	5	5	1	South West
2020/04/04 10:05:34 PM GMT+1	Ibadan	2	21	1	3	2	2	2	0	1	1	1	1	1;2;3;6	7	7	7	4	5	1	6	7	6	7	1	7	1	6	1	1	7	1	2	1	South West
2020/04/04 10:05:58 PM GMT+1	Bauchi	2	34	3	4	3	1	2	1	1	1	1	1	1;2;3;4;6	4	7	5	6	4	1	7	4	4	7	3	7	4	6	6	6	6	5	5	2	South West
2020/04/04 10:15:28 PM GMT+1	Port Harcourt	2	32	1	4	3	1	1	0	1	1	1	0	2;3;6	7	5	5	7	5	7	5	7	5	5	5	7	4	5	6	6	4	6	5	1	South West
2020/04/04 10:16:20 PM GMT+1	Enugu	1	21	1	2	1	1	4	1	1	1	1	1	1	7	7	7	1	7	1	1	7	1	7	1	7	4	7	7	7	7	4	5	2	South West
2020/04/04 10:19:58 AM GMT+1	Ibadan	1	30	1	3	2	1	2	0	1	1	1	1	1;2;3;5;6	7	7	7	1	7	1	1	7	7	7	7	7	1	7	7	7	7	7	7	1	South West
2020/04/04 10:35:06 AM GMT+1	Ilorin	2	23	1	3	1	2	1	0	1	1	1	1	1;3;4	5	5	5	4	4	3	5	5	6	7	6	5	5	7	7	6	6	5	6	2	South West
2020/04/04 10:49:25 AM GMT+1	Lagos	2	32	2	3	3	2	1	0	1	1	1	1	1;2;3;4;5;6	7	7	7	1	7	2	7	3	2	7	1	7	1	3	2	2	7	1	3	1	South West
2020/04/04 10:49:43 PM GMT+1	Ibadan	2	20	1	3	1	1	2	0	1	0	1	1	1;4	1	7	1	1	1	2	7	1	1	7	1	7	1	1	1	7	7	1	7	1	South West
2020/04/04 11:03:20 PM GMT+1	Bauchi	2	35	3	4	4	1	4	0	1	1	1	1	2	1	4	7	7	1	1	7	7	7	4	4	1	1	4	4	1	5	1	7	1	South West
2020/04/04 11:04:12 AM GMT+1	Ibadan	1	25	2	3	3	1	3	0	1	1	1	1	1	7	7	7	6	7	1	7	3	7	7	7	7	7	5	5	6	7	7	6	1	North Central
2020/04/04 11:23:50 AM GMT+1	Ibadan	1	37	3	3	2	1	3	0	1	1	1	1	1;6	7	7	7	1	7	1	7	7	7	7	1	7	1	7	1	1	7	1	1	1	North Central
2020/04/04 11:56:35 AM GMT+1	Ibadan	1	20	2	3	2	2	4	1	1	1	1	1	1;2;3;6	7	7	7	1	1	7	7	7	7	7	1	7	1	1	7	1	7	1	7	1	South South
2020/04/04 11:58:47 AM GMT+1	Ibadan	1	21	2	3	3	2	2	1	1	1	1	0	1;2;3;4;5;6	5	7	7	1	1	1	7	7	7	7	7	7	2	5	6	5	4	2	3	4	South South
2020/04/04 11:58:47 AM GMT+1	Ibadan	1	32	2	2	2	1	1	0	1	1	1	1	2	7	7	7	1	7	1	7	7	7	7	7	7	2	7	7	7	7	2	2	1	South South
2020/04/04 12:11:05 PM GMT+1	Ibadan	1	28	2	3	2	1	3	1	1	1	1	1	6	2	2	2	1	2	1	2	2	2	2	1	2	1	2	1	1	1	1	2	1	South South
2020/04/04 12:21:07 PM GMT+1	Ibadan	1	28	2	3	2	1	3	1	1	1	1	1	6	2	2	2	1	1	1	2	2	2	2	1	2	1	2	2	2	1	1	2	1	South South
2020/04/04 12:28:36 PM GMT+1	Abuja	1	29	2	3	2	1	2	0	1	1	1	1	1;3;5;6	7	7	7	1	7	1	7	5	7	7	3	7	7	4	2	2	2	2	1	1	South South
2020/04/04 2:00:17 PM GMT+1	Calabar	1	24	1	4	3	1	1	1	1	1	1	1	6	7	7	5	4	1	1	7	7	7	7	5	7	5	6	6	5	7	6	4	1	South South
2020/04/04 2:16:24 PM GMT+1	Ibadan	2	57	3	3	4	1	2	0	0	1	1	1	1	7	7	7	7	7	1	7	4	7	7	4	7	3	6	6	5	4	5	3	1	South South
2020/04/04 2:16:26 PM GMT+1	Ibadan	2	57	3	3	4	1	2	0	0	1	1	1	1	7	7	7	7	7	1	7	4	7	7	4	7	3	6	6	5	4	5	3	1	South South
2020/04/04 2:17:49 PM GMT+1	Ibadan	1	44	3	2	4	1	1	1	1	1	1	1	1;2;3;4;5;6	7	7	6	4	6	1	6	5	5	7	4	7	2	5	4	3	3	4	3	1	South South
2020/04/04 2:22:23 PM GMT+1	Uyo	1	34	2	4	4	1	2	1	1	1	1	1	2;3;5;6	7	7	5	7	7	1	7	7	4	6	2	5	2	5	4	6	2	1	1	1	South South
2020/04/04 2:24:05 PM GMT+1	Calabar	2	45	3	4	4	1	2	0	1	1	1	1	3	7	7	7	1	7	1	7	6	6	6	1	6	3	3	4	4	6	4	4	1	North East
2020/04/04 3:04:43 PM GMT+1	Ibadan	2	22	1	3	2	1	1	0	1	1	1	1	1;2;3;6	4	1	7	1	7	1	7	7	7	7	1	7	1	7	1	7	1	7	1	1	North East
2020/04/04 3:05:37 PM GMT+1	Ibadan	1	26	2	3	2	2	1	1	1	1	1	1	1;6	7	7	7	7	7	1	7	7	7	7	1	2	1	7	1	1	7	1	7	1	North East
2020/04/04 3:09:36 PM GMT+1	Ibadan	2	24	1	3	2	1	1	0	1	1	1	1	1;2;5;6	7	7	7	1	1	1	1	7	7	7	1	7	1	7	1	1	7	7	7	1	South West
2020/04/04 3:34:02 PM GMT+1	Cross River State	2	38	3	4	4	1	2	0	1	1	1	0	2;6	7	4	6	7	7	1	7	4	5	7	6	6	2	5	3	2	3	3	2	1	South South
2020/04/04 3:42:40 PM GMT+1	Ibadan	1	23	1	2	3	1	2	0	1	0	1	1	1	3	3	3	5	4	4	4	2	3	3	2	4	2	6	5	4	4	4	3	1	South West
2020/04/04 3:48:01 PM GMT+1	Ibadan	2	24	1	3	2	1	1	0	0	1	1	1	1;2;5;6	7	7	7	1	1	1	1	7	7	7	1	7	1	7	7	7	1	1	7	1	South West
2020/04/04 3:55:44 PM GMT+1	Sango Ota	1	19	1	3	1	2	2	0	1	1	1	1	1;2	3	5	3	1	1	5	6	2	3	1	4	7	2	3	3	1	7	5	7	3	South West
2020/04/04 4:09:06 PM GMT+1	Jos	2	39	3	4	4	1	3	0	1	1	1	1	1	3	1	1	7	7	3	6	3	4	4	3	3	2	4	2	2	4	1	5	1	South West
2020/04/04 4:11:36 PM GMT+1	Enugu	1	24	1	2	3	1	4	0	1	1	1	1	1;2;5;6	7	7	7	7	7	1	6	7	7	7	3	7	7	7	6	1	7	7	2	1	South West
2020/04/04 4:15:38 PM GMT+1	Awka	1	22	1	2	3	1	4	0	1	1	1	1	1;2;3;4;5;6	7	7	7	3	6	1	5	6	6	5	3	4	3	6	3	4	3	2	5	4	South West
2020/04/04 4:21:26 PM GMT+1	Lagos	2	20	1	3	1	1	2	0	1	1	1	1	1;2;3;4;5;6	5	3	4	1	2	1	7	4	3	4	4	6	2	2	1	2	7	2	7	3	South West
2020/04/04 4:36:49 PM GMT+1	Ibadan	2	19	1	3	1	2	4	1	1	1	1	1	1;2	7	7	7	1	7	1	7	7	7	7	1	7	1	7	1	1	7	1	7	1	South West
2020/04/04 4:47:31 PM GMT+1	Bauchi	2	34	3	1	2	1	3	0	1	1	0	1	6	7	6	7	5	7	1	1	4	3	7	7	7	1	4	1	1	3	1	1	1	South West
2020/04/04 4:49:59 PM GMT+1	Abuja	2	30	3	4	1	1	2	1	1	1	1	1	1;5;6	7	4	1	2	7	3	7	7	7	6	6	7	3	5	6	4	7	6	6	1	South West
2020/04/04 4:50:46 PM GMT+1	Owerri	1	27	2	2	3	1	2	0	1	0	1	1	3	7	7	7	7	4	7	7	7	7	7	4	7	4	5	5	5	4	4	4	1	South West
2020/04/04 4:52:28 PM GMT+1	Jos	2	39	1	4	3	1	4	0	1	1	1	1	2;3;5;6	3	4	1	7	4	1	7	7	5	6	7	1	7	7	7	7	1	7	1	2	South West
2020/04/04 4:58:16 PM GMT+1	Ibadan	2	19	1	3	1	2	2	1	1	1	1	1	1;2;3;4;5;6	7	6	7	2	3	1	6	6	7	7	1	7	1	5	2	3	6	5	5	1	South West
2020/04/04 5:04:43 PM GMT+1	Ibadan	1	29	1	3	1	1	3	1	1	1	1	1	1;3;4;5;6	7	7	6	1	7	2	7	7	7	6	7	7	5	7	6	6	5	7	6	3	South West
2020/04/04 5:19:55 PM GMT+1	Jos	2	25	2	4	3	1	2	0	1	1	1	1	1;2;4;5;6	7	7	7	3	7	4	4	5	4	5	5	7	5	7	5	5	5	4	5	4	South West
2020/04/04 5:24:28 PM GMT+1	Awka	2	20	2	2	3	1	2	0	0	1	0	1	1;2;3;4;5;6	7	7	7	1	7	1	2	7	7	5	1	6	2	5	6	6	3	5	5	1	South West
2020/04/04 5:24:48 PM GMT+1	Awka	2	20	2	2	3	1	2	0	0	1	0	1	1;2;3;4;5;6	7	7	7	1	7	1	2	7	7	5	1	6	2	5	6	6	3	5	5	1	South West
2020/04/04 5:29:58 PM GMT+1	Yenagoa	2	36	3	1	3	2	3	1	1	1	1	1	1;2;5;6	6	7	5	4	7	2	7	6	6	7	3	4	3	3	3	3	7	3	3	1	South West
2020/04/04 5:39:23 PM GMT+1	Jos	1	25	2	2	3	1	1	0	1	1	1	1	1;2;5;6	7	7	7	7	7	1	7	7	4	7	1	7	1	4	4	4	1	4	1	1	South West
2020/04/04 5:46:26 PM GMT+1	Bauchi	2	54	3	1	4	2	4	1	1	1	1	1	1;2;6	7	7	7	1	7	1	7	3	4	5	4	5	3	5	4	3	7	2	5	1	North Central
2020/04/04 5:46:40 PM GMT+1	Bauchi	2	54	3	1	4	2	4	1	1	1	1	1	1;2;6	7	7	7	1	7	1	7	3	4	5	4	5	3	5	4	3	7	2	5	1	North West
2020/04/04 6:22:24 AM GMT+1	Gombe	1	52	3	1	4	2	2	0	1	1	1	1	1;4	7	7	5	5	7	1	7	6	4	4	4	6	2	4	2	2	1	1	2	2	North West
2020/04/04 6:25:34 PM GMT+1	Oyo	1	17	1	3	2	1	4	1	1	1	1	1	1;2;3;5;6	7	7	7	7	1	1	7	7	7	7	7	7	1	7	7	1	7	1	7	1	North West
2020/04/04 7:49:35 PM GMT+1	Nsukka	2	24	1	2	3	1	2	0	1	1	1	1	1;2;3;5;6	2	2	2	3	7	7	3	1	1	1	2	5	1	2	2	1	1	1	1	1	North West
2020/04/04 7:55:53 PM GMT+1	Abeokuta	1	34	3	3	4	1	2	0	1	1	1	1	1;2;3;4;5;6	7	7	7	1	7	4	7	7	7	7	3	7	1	6	7	3	6	4	2	1	North East
2020/04/04 8:17:38 AM GMT+1	Bauchi	2	40	3	1	3	2	2	1	1	1	1	1	1;2;3;6	6	7	5	2	7	1	7	7	6	6	3	7	3	4	3	4	6	4	3	1	North Central
2020/04/04 8:32:11 PM GMT+1	Warri,Delta state.	1	23	2	3	2	1	3	0	1	1	1	0	6	5	6	7	4	5	5	7	6	6	6	4	4	4	6	4	4	4	4	4	1	North East
2020/04/04 8:33:05 PM GMT+1	Abuja	2	30	2	2	3	1	4	1	1	1	1	1	1;2;6	7	7	7	2	7	1	7	7	7	5	4	6	5	5	7	4	4	7	7	2	North East
2020/04/04 8:33:06 AM GMT+1	Ibadan	2	37	3	3	4	2	3	1	1	1	1	1	1;2;3;4;5;6	7	7	7	1	7	1	7	7	7	7	4	7	1	5	4	3	2	2	2	2	North East
2020/04/04 8:41:36 PM GMT+1	Enugu	1	22	2	4	3	1	4	1	1	1	1	1	2;3;4;5;6	7	6	7	3	1	1	7	7	7	7	4	2	1	6	2	2	3	1	5	1	South East
2020/04/04 8:43:34 PM GMT+1	Lagos	1	25	2	3	2	2	4	1	1	1	1	1	2;3;6	5	6	5	2	6	3	7	7	7	2	2	7	1	6	5	2	2	3	4	2	South West
2020/04/04 8:49:27 PM GMT+1	Ibadan	2	21	1	3	1	1	4	1	1	1	1	1	1;2;6	5	7	3	1	4	2	7	7	2	7	4	4	7	2	2	3	7	1	7	1	South South
2020/04/04 8:58:14 PM GMT+1	Yola	2	57	3	4	4	1	3	1	1	1	1	1	1;2;3;5;6	1	6	6	7	7	1	7	2	6	6	5	5	2	5	5	4	2	2	2	1	South South
2020/04/04 9:00:59 PM GMT+1	Port Harcourt	2	34	1	4	3	1	1	0	1	1	1	1	2	4	6	3	2	6	1	7	3	4	5	3	6	2	6	4	5	6	5	6	1	South South
2020/04/04 9:02:01 PM GMT+1	Nnewi	1	21	2	2	1	1	2	1	1	1	1	1	1;2;3;6	3	4	4	2	2	2	6	4	3	5	1	7	1	3	3	2	7	1	3	1	South South
2020/04/04 9:02:07 PM GMT+1	Nnewi	1	21	2	2	1	1	2	1	1	1	1	1	1;2;3;6	3	4	4	2	2	2	6	4	3	5	1	7	1	3	3	2	7	1	3	1	South South
2020/04/04 9:02:18 PM GMT+1	Jebba	2	23	2	4	3	1	3	0	1	1	1	0	1;2;3;5;6	6	4	2	3	3	1	7	2	2	2	1	5	1	5	3	1	1	1	1	1	South South
2020/04/04 9:17:56 PM GMT+1	Ibadan	2	24	1	3	3	1	1	1	0	1	1	1	1;6	7	5	2	1	7	1	7	4	4	1	1	3	1	4	4	5	2	1	1	1	South South
2020/04/04 9:20:40 PM GMT+1	Gombe	1	52	3	1	2	2	1	0	1	1	1	1	1;2;3;6	7	7	7	1	7	1	7	7	7	7	7	7	7	1	1	1	7	1	1	2	South South
2020/04/04 9:24:19 PM GMT+1	Osun state	1	22	1	3	3	2	2	0	1	1	1	1	1;2;3;5;6	7	7	7	1	7	1	7	7	7	7	2	7	1	2	2	2	7	1	7	1	South South
2020/04/04 9:24:39 PM GMT+1	Osun state	1	22	1	3	3	2	2	0	1	1	1	1	1;2;3;5;6	7	7	7	1	7	1	7	7	7	7	2	7	1	2	2	2	7	1	7	1	South West
2020/04/04 9:24:49 PM GMT+1	Osun state	1	22	1	3	3	2	2	0	1	1	1	1	1;2;3;5;6	7	7	7	1	7	1	7	7	7	7	2	7	1	2	2	2	7	1	7	1	South South
2020/04/04 9:29:17 PM GMT+1	Jos	1	23	1	4	3	1	1	0	1	1	1	1	2;3;6	4	6	5	2	6	2	7	4	6	7	2	6	4	5	6	4	7	6	7	4	South South
2020/04/04 9:33:58 PM GMT+1	Abuja	1	24	2	3	3	1	3	0	1	1	1	1	1;2;3;5;6	7	7	7	7	4	1	7	6	7	7	4	7	4	7	4	5	7	6	5	1	South South
2020/04/04 9:36:21 AM GMT+1	Ibadan	1	27	2	3	2	2	3	1	1	1	1	0	1;2;3;4;5;6	7	7	7	7	7	1	7	7	5	7	1	7	1	7	1	1	1	1	1	1	South South
2020/04/04 9:42:19 PM GMT+1	Ibadan	1	33	3	3	4	2	2	1	1	1	1	1	1;2;3;4;5;6	7	7	7	5	7	4	7	3	6	5	4	4	4	4	3	3	7	5	4	1	North East
2020/04/04 9:45:26 PM GMT+1	Osun state	1	21	2	3	3	2	3	0	0	1	1	1	1;6	7	1	7	1	7	1	7	7	7	7	1	7	1	7	7	7	7	2	7	1	North East
2020/04/04 9:45:37 PM GMT+1	Osun state	1	21	2	3	3	2	3	0	0	1	1	1	1;6	7	1	7	1	7	1	7	7	7	7	1	7	1	7	7	7	7	2	7	1	North East
2020/04/04 9:45:41 PM GMT+1	Ilorin	2	24	2	3	3	1	1	0	1	1	1	1	1	4	3	5	4	3	5	4	4	3	5	1	2	4	5	4	3	3	4	3	1	North East
2020/04/04 9:55:45 PM GMT+1	Lagos	1	23	2	3	3	1	2	1	1	1	1	1	1;6	7	7	5	1	7	3	6	7	7	7	2	6	4	5	4	4	6	5	6	1	North East
2020/04/05 10:03:18 AM GMT+1	Ilorin	2	26	1	4	3	1	3	0	1	1	0	1	1;2;3;5;6	6	6	6	2	6	2	7	2	6	6	2	7	2	7	2	6	6	1	2	1	North East
2020/04/05 2:27:31 AM GMT+1	Ibadan	1	20	1	3	2	1	1	0	1	1	1	1	1;2;5	7	7	7	7	7	1	7	1	7	1	7	7	7	7	7	7	7	7	1	1	North West
2020/04/05 4:26:00 AM GMT+1	Nsukka	2	29	1	2	4	1	1	1	1	1	1	1	1;3;4;5;6	6	6	7	2	6	2	6	4	6	6	1	6	2	6	4	4	6	3	6	1	North West
2020/04/05 4:44:12 AM GMT+1	Enugu	2	33	2	2	3	1	2	1	1	1	1	1	1;2;3;5;6	7	7	7	5	7	1	7	6	7	7	4	7	4	7	4	4	7	4	7	4	North West
2020/04/05 6:55:48 AM GMT+1	Ibadan	1	24	1	3	3	1	1	0	1	1	1	1	1;2;3	7	7	6	7	6	7	7	6	7	6	7	7	1	7	7	7	2	1	5	1	North West
2020/04/05 9:08:05 AM GMT+1	Ibadan	1	45	3	3	4	2	4	1	1	1	1	1	1;2;5;6	7	7	7	1	7	1	7	7	7	7	5	4	4	7	4	1	5	5	5	4	North West
2020/04/05 9:36:45 AM GMT+1	Bauchi	2	57	3	4	5	1	2	0	1	1	1	0	1;2;6	6	6	5	4	5	2	6	5	4	4	4	4	3	4	3	4	3	4	3	1	North West
2020/04/05 9:37:41 AM GMT+1	Katsina	2	34	3	1	4	2	4	1	1	1	1	1	1;2;3;4;5;6	7	7	7	1	7	1	7	7	7	7	3	4	2	6	3	3	4	2	2	2	North West

## Sheet: Codes
CODE
Timestamp
Present location	This was counted and used to determine the geopolitcal zones of respondents
1. Gender:	1, Male; 2, Female
2. Age____ years
3. Relationship status:	1, Single; 2, Dating; 3, Married; 4, Others
4. Ethnicity:_______________________	1, Hausa; 2, Igbo; 3, Yoruba; 4, Others
5. Present location: _______________________	1, High school; 2, Diploma; 3, Degree; 4, Postgraduate; 5, Others
6. Religion:	1, Christianity; 2, Islam; 3 Traditional & Others
7. How would you describe your overall personal financial situation?	1,Lower; 2, Lower Middle; 3, Upper Middle; 4, Upper
8. To the best of your knowledge, the novel Coronavirus is:	d, Correct
9. The Coronavirus is typically spread (i.e., passed from person-to-person) by which means?	a, and b, c, or d are correct
10. Coronavirus can be prevented by	b, and c, e, or g are correct
11. The most important symptoms of COVID19/Coronavirus are:	a, b, and g are correct
12. Do you think it is possible to die from the Coronavirus?	a, Correct
13. Which of the following sources have you received new information about the Coronavirus?	a, Mass media; b, The Internet; c, Health workers; e, Family & friends; d, Government; f, Social media
14 It really bothers me when people sneeze without covering their mouths
15. I prefer to use hand sanitizer or wash my hands after shaking someone’s hand
16. I avoid touching door handles and stair case railing at public locations
17. I dislike wearing face mask
18. I want people’s temperature to be taken before they enter public places
19. I don’t mind going to very crowded places
20. I would self-isolate myself at home if needed
21. I frequently use hand sanitizer after shaking someone’s hand
22. I avoid going to public places
23. I have changed the way I live my life because of Coronavirus
24. Compared to most people of my age, my risk of getting Coronavirus is
25. What level of threat do you think the Coronavirus pandemic poses to your studies?
26. The likelihood of my getting Coronavirus is
27. How likely do you think people in Nigeria (or your country) are to contract the Coronavirus?
28. How likely do you think your colleagues are to contract the Coronavirus?
29. How likely do you think people in your present location are to contract the Coronavirus?
30. How worried are you about contracting the Coronavirus?
31. How likely do you think you would meet someone who is infected with Coronavirus?
32. How worried are you that your family members or friend might be infected by Corona Virus?
33. How soon do you expect the Coronavirus holiday to end /things to return to normal?	1, April-May 2020; 2, June-August 2020; 3, September-December 2020; 4, I don’t know when

## Sheet: Table 1
1. Gender:	2. Age (years)	3. Relationship status:	4. Ethnicity:	5. Highest Educational Qualification	6. Religion:	7. How would you describe your overall personal financial situation?
2	27	2	4	4	1	3
1	23	2	3	2	2	2
1	26	1	3	2	1	4
1	21	2	3	1	1	2
1	26	2	3	3	1	2
2	27	2	3	2	2	3
2	40	3	4	2	1	1
1	24	2	3	3	1	1
2	23	2	3	3	2	4
2	24	1	3	2	2	2
2	28	1	3	3	1	2
1	27	2	3	2	1	3
2	23	1	3	2	2	1
2	24	1	3	2	2	3
2	40	3	1	4	2	3
2	24	1	3	3	1	2
2	24	1	3	2	1	1
1	25	2	3	2	1	4
2	22	1	3	1	2	1
2	19	1	3	1	2	2
2	18	1	3	1	1	1
2	21	1	3	1	1	2
2	26	1	3	2	1	1
1	27	2	3	3	1	2
2	38	3	3	3	1	3
1	19	2	3	1	2	1
2	24	1	3	2	1	2
1	22	1	3	2	1	3
2	19	2	3	2	1	3
2	20	2	3	2	2	3
2	24	2	3	2	2	1
2	24	1	3	3	1	2
2	23	1	2	1	1	1
2	26	2	3	2	2	2
1	20	1	3	2	2	2
2	20	1	3	1	1	1
2	20	2	3	1	1	2
1	20	2	3	1	2	3
2	54	3	4	4	1	3
2	25	2	3	3	2	2
2	25	1	2	3	1	1
1	23	2	3	3	1	3
1	20	1	3	2	2	2
2	25	2	3	2	1	2
2	25	1	3	1	2	3
2	24	1	3	2	1	3
1	20	2	3	2	2	3
1	42	3	3	4	1	3
2	24	2	3	3	1	3
1	24	2	3	2	1	4
1	26	1	3	3	1	2
1	25	2	2	2	1	4
2	26	2	3	2	1	1
2	27	2	3	3	2	3
2	30	1	3	3	2	3
2	51	3	1	4	2	2
2	22	1	3	2	2	2
1	22	2	3	2	1	2
2	34	3	3	4	2	2
2	23	1	3	3	1	1
2	27	2	3	3	2	2
2	27	1	3	3	1	2
2	27	2	1	3	2	3
2	23	2	3	1	1	2
2	25	1	2	3	1	1
1	23	1	3	3	1	3
1	39	3	3	4	1	4
2	19	1	3	1	1	2
1	22	1	3	3	2	4
2	26	2	3	2	2	2
1	26	1	3	3	2	2
1	19	1	3	1	2	4
1	36	3	3	4	2	3
2	18	1	3	1	1	2
2	18	2	3	1	1	1
2	27	1	3	3	1	1
2	34	1	3	4	1	2
2	30	2	3	4	1	2
2	22	1	3	1	1	1
1	22	1	3	3	1	1
2	27	1	3	3	1	4
1	24	2	2	1	1	1
1	25	2	2	3	1	2
2	24	1	3	3	1	1
2	20	1	3	1	2	2
2	25	2	3	3	2	2
2	23	1	3	1	1	2
1	23	2	3	2	1	2
1	23	2	3	2	2	3
1	24	1	3	2	1	1
1	23	1	3	3	2	1
1	24	1	3	3	1	4
1	23	1	4	3	1	3
2	19	1	3	1	2	3
1	26	2	2	3	1	1
2	25	2	3	2	2	2
2	40	2	3	5	1	2
2	17	1	3	1	2	3
2	25	2	3	2	2	2
1	24	2	3	2	1	3
2	16	1	3	1	1	2
1	18	2	3	1	2	3
1	26	2	3	2	2	3
2	20	1	3	1	1	2
2	32	3	3	3	1	1
1	18	1	3	1	2	2
2	21	2	3	1	1	2
1	25	1	3	3	2	4
2	28	2	3	2	2	2
2	25	1	3	2	2	1
2	20	1	3	1	1	2
1	22	1	2	3	1	3
2	27	1	3	3	1	3
1	24	2	3	2	1	2
2	35	3	3	3	2	2
2	18	1	3	2	2	1
2	19	1	3	1	2	1
2	20	1	3	1	2	2
2	23	2	3	1	1	2
2	23	1	3	2	1	2
1	24	2	3	2	1	3
2	18	2	2	1	1	2
1	28	2	4	2	1	2
1	20	2	3	3	2	1
2	21	1	3	2	2	4
2	33	3	3	4	1	2
1	36	3	3	4	1	2
1	24	2	3	3	1	1
1	47	3	3	4	1	3
1	47	3	3	4	1	3
2	21	2	3	2	2	3
1	24	2	3	2	1	4
2	26	1	3	3	2	4
2	25	2	3	2	1	2
1	16	1	3	1	1	4
1	25	2	3	4	2	4
2	20	1	3	3	1	3
1	25	3	3	2	1	2
2	25	1	3	2	1	3
2	51	3	4	4	1	2
1	18	1	2	4	1	3
2	29	1	3	2	1	4
2	22	1	3	2	2	2
2	26	2	3	4	1	1
1	20	2	3	1	1	2
2	21	1	3	2	1	2
2	24	2	3	2	1	2
2	18	1	3	2	1	3
2	23	1	3	2	2	1
1	24	2	3	3	1	2
1	22	2	3	2	2	3
2	23	2	3	1	1	1
2	22	2	3	3	2	4
1	20	1	3	2	1	2
2	23	1	3	2	2	2
2	40	3	3	4	2	2
2	22	1	3	2	1	2
2	27	1	2	3	3	1
1	22	1	3	2	1	2
2	24	2	4	3	1	3
2	42	3	4	4	1	2
2	36	3	2	4	1	3
2	23	2	3	3	2	1
1	26	1	3	2	1	3
1	31	3	3	3	1	2
1	27	2	3	3	1	2
2	23	1	3	3	2	3
2	42	3	3	4	1	3
2	27	1	3	3	2	1
2	36	3	4	4	1	3
2	36	3	4	4	1	3
2	36	3	4	4	1	3
2	20	1	3	2	2	2
1	19	2	3	1	2	2
2	35	3	3	4	2	4
1	25	2	3	2	1	1
2	28	1	3	3	1	2
1	18	1	3	1	2	3
1	19	2	3	2	1	2
2	19	1	3	3	2	2
1	20	1	3	1	2	1
1	29	2	4	5	1	3
1	34	3	3	5	1	3
1	25	1	3	3	1	3
1	20	2	3	1	1	3
1	23	1	3	3	2	2
2	20	1	3	1	1	1
2	21	2	3	2	2	2
1	24	2	3	3	2	3
2	27	1	3	2	1	2
2	45	3	4	4	1	3
2	25	1	4	2	1	2
1	27	2	3	3	1	2
2	20	1	3	2	1	2
2	24	1	2	3	1	1
1	33	3	3	5	1	3
1	22	2	3	2	1	2
1	33	3	3	4	1	3
1	24	2	3	3	1	3
1	24	2	3	3	1	3
2	28	2	3	3	1	3
1	24	1	3	3	2	3
1	21	2	3	3	1	3
1	18	1	3	1	1	2
2	27	1	3	3	1	1
1	17	2	3	2	1	4
2	25	1	3	3	2	1
2	29	2	3	3	2	2
2	22	1	3	1	2	2
2	18	1	4	1	1	2
1	21	1	3	3	1	3
1	31	3	3	4	1	3
2	22	1	3	2	2	2
2	37	3	3	4	1	3
2	29	1	3	3	2	1
1	23	1	3	3	2	1
2	20	2	3	1	1	2
1	27	2	4	3	1	4
1	21	2	3	3	2	2
1	25	2	4	3	1	4
2	30	1	3	2	1	2
1	22	1	3	3	2	3
1	18	2	3	1	1	2
2	22	1	3	2	2	2
1	24	2	4	3	1	2
2	21	2	3	3	2	2
1	33	1	4	3	1	1
2	26	2	3	3	2	3
2	22	1	3	2	2	4
2	45	3	4	4	1	2
1	23	2	3	3	1	3
2	22	1	2	3	1	3
2	24	2	3	2	1	2
1	44	3	3	4	1	1
2	21	1	2	2	1	2
2	23	1	3	1	2	2
2	19	1	3	1	2	4
1	41	3	4	4	1	1
1	21	2	3	3	1	3
2	25	2	3	2	1	2
2	19	2	3	1	2	4
1	26	2	2	3	1	2
1	20	1	3	3	2	2
1	23	2	3	3	1	2
1	27	3	3	3	2	3
2	27	2	4	3	1	4
2	20	1	3	1	1	3
2	21	2	3	1	2	2
1	20	2	3	2	1	2
2	32	3	3	4	2	2
2	20	1	2	3	1	2
1	22	2	3	3	1	2
2	26	2	3	2	2	1
2	19	2	3	1	1	2
2	19	1	3	1	1	1
2	20	1	3	1	1	4
2	27	1	2	1	1	2
2	21	2	3	2	2	3
1	22	1	3	3	2	3
1	17	2	3	1	1	1
2	27	2	3	3	1	2
1	23	2	4	3	2	3
2	23	1	4	3	1	3
2	26	2	3	1	1	1
2	25	1	3	3	1	1
2	58	3	3	4	1	1
2	26	2	3	3	1	1
2	23	2	3	2	2	1
2	52	3	3	4	1	2
2	53	3	3	3	1	2
2	40	3	3	3	2	3
1	22	2	3	3	2	2
2	37	2	4	3	1	2
2	25	1	3	1	2	3
2	50	3	3	4	1	4
1	23	1	3	2	1	1
2	23	2	3	2	2	1
1	25	2	3	3	2	2
1	21	2	3	3	1	4
2	23	1	3	2	2	2
1	33	3	4	4	1	3
2	24	2	3	3	1	3
2	25	1	4	3	2	2
2	25	1	4	3	2	2
1	19	1	3	1	1	4
1	23	1	3	3	1	3
1	20	1	3	2	2	3
1	23	2	3	3	1	2
2	23	2	3	3	2	1
2	18	1	4	1	1	1
2	23	2	3	3	2	1
2	27	2	3	3	1	3
1	23	1	3	3	1	2
2	49	3	3	3	1	3
2	30	3	4	1	1	2
2	24	1	4	1	1	2
1	46	3	3	4	1	3
1	46	3	3	4	1	3
1	23	1	3	3	1	2
1	23	2	3	3	2	2
1	23	2	2	3	1	3
1	24	2	4	2	1	3
1	22	1	3	3	2	1
2	56	3	3	4	1	3
1	26	2	4	3	1	2
1	28	1	3	3	1	1
2	27	2	4	3	1	2
2	21	1	2	3	1	3
2	38	2	2	4	1	4
2	32	3	3	2	1	1
2	21	1	4	5	1	4
2	29	1	3	4	1	2
2	21	1	3	3	1	2
2	20	1	3	3	1	1
2	22	1	3	3	1	2
2	22	2	3	3	2	3
1	21	2	3	2	2	3
2	22	1	3	3	1	2
2	42	3	3	4	1	2
2	32	3	3	3	2	3
1	25	2	3	4	1	4
2	30	3	3	3	1	2
1	20	2	3	2	1	4
1	31	1	3	4	1	3
1	31	3	3	4	1	4
1	20	1	4	3	1	2
2	25	1	3	2	1	1
2	31	3	2	4	1	4
2	31	3	2	4	1	4
1	19	1	3	1	2	4
2	24	1	3	3	1	2
2	25	2	3	1	1	3
1	25	2	3	3	1	2
2	27	1	3	3	2	1
2	24	1	3	3	2	3
2	25	1	3	2	1	2
2	31	1	3	4	1	2
2	38	3	1	5	2	2
2	40	3	4	3	1	3
2	40	3	4	3	1	3
1	23	2	3	2	2	2
2	38	3	3	4	2	3
1	24	2	3	2	1	2
1	30	2	2	4	1	3
2	23	1	3	1	1	4
2	24	1	3	3	1	3
2	28	2	3	3	2	1
1	24	2	3	2	2	3
2	21	1	4	3	1	4
2	19	1	3	1	2	2
1	21	2	3	2	2	2
2	26	1	3	2	2	3
1	22	2	3	2	1	3
2	52	3	3	4	1	4
1	19	1	3	1	2	3
2	30	2	3	3	1	2
1	25	2	3	3	2	3
2	24	2	3	3	1	2
2	22	1	3	3	1	3
2	36	2	3	4	1	2
1	25	1	3	3	1	2
1	19	2	2	1	1	2
2	32	2	4	3	1	2
1	26	1	3	3	2	2
2	25	2	3	1	2	1
1	24	2	3	3	2	1
1	18	1	3	1	2	2
2	22	1	2	3	1	3
2	23	1	2	3	1	2
2	20	1	3	1	2	1
2	21	1	3	2	1	2
1	21	1	3	1	1	4
2	23	1	1	3	3	3
1	21	2	3	1	1	1
1	20	2	3	2	2	4
1	21	1	3	2	1	4
2	22	1	3	2	2	3
1	17	2	3	1	2	3
2	39	3	3	3	1	3
1	20	2	3	2	2	2
2	20	1	3	2	2	3
2	26	1	3	3	2	1
2	23	2	3	2	1	1
1	25	2	4	2	1	2
2	22	1	3	2	2	4
2	22	1	3	2	2	4
2	19	1	3	1	1	4
2	27	2	3	3	2	2
2	27	2	3	3	2	2
2	27	2	3	3	2	2
1	17	1	3	1	1	2
2	21	1	3	1	2	2
1	24	1	4	3	1	4
2	24	1	3	3	1	3
2	23	1	3	2	1	1
1	26	2	3	2	2	2
2	21	1	4	3	1	2
1	25	1	3	4	2	1
1	24	1	3	3	2	2
1	16	1	3	1	1	4
2	30	2	1	3	2	2
2	30	2	1	3	2	2
2	18	1	3	3	1	1
2	22	2	4	5	1	4
2	22	2	4	5	1	4
2	24	1	1	3	2	4
1	20	1	3	1	1	4
2	26	1	3	2	1	2
1	28	3	4	3	2	2
2	28	2	3	4	2	3
2	24	2	1	3	2	2
1	25	1	3	3	2	4
2	19	1	3	1	1	4
2	17	2	3	1	1	3
2	19	1	3	1	1	3
1	24	2	4	3	1	2
2	33	3	3	4	1	3
1	22	2	3	3	1	1
1	22	2	3	3	1	1
2	23	1	1	3	2	2
1	24	1	3	2	2	2
2	16	1	3	1	2	2
2	24	1	1	3	2	3
1	16	1	3	1	1	3
1	24	2	3	2	2	3
1	22	2	3	2	1	2
2	23	1	3	3	1	4
2	23	1	3	3	1	4
2	31	3	3	3	2	2
2	21	1	3	5	1	2
1	21	2	3	2	1	2
1	22	1	2	1	1	2
2	15	1	1	1	2	4
1	20	1	3	4	1	2
2	25	1	3	3	1	2
2	39	2	4	3	1	3
2	22	2	1	5	2	1
2	22	1	3	3	1	4
2	27	1	3	5	1	1
1	17	2	3	1	1	1
2	30	2	3	3	2	3
2	20	2	3	1	1	3
2	20	2	3	1	2	2
1	19	1	3	1	2	3
2	19	1	3	1	1	4
2	18	1	3	1	1	3
2	20	1	3	1	2	3
2	53	3	2	4	1	3
2	30	1	3	3	2	4
2	31	1	2	3	1	2
1	22	2	3	1	1	2
2	36	3	4	4	1	2
1	17	1	3	1	1	4
2	25	2	3	3	2	2
2	21	2	3	1	2	4
2	33	3	3	2	2	3
1	21	1	3	1	1	2
2	22	1	3	2	1	1
2	21	1	3	1	1	2
2	33	3	3	2	2	3
2	18	1	3	1	1	3
1	21	2	3	2	1	2
2	18	2	3	1	2	4
2	22	1	3	2	2	3
1	20	3	3	4	1	2
1	21	2	3	3	1	2
2	20	1	3	1	1	4
2	28	2	1	3	2	4
1	19	2	3	2	2	4
2	34	3	3	3	1	4
1	24	1	3	2	1	2
1	22	2	3	2	2	2
2	23	1	1	3	1	1
1	21	2	1	1	2	4
1	20	2	3	4	1	4
2	24	1	4	1	3	2
2	21	1	1	1	2	4
2	20	1	3	1	1	4
1	23	2	3	2	2	2
2	18	1	3	1	1	2
2	20	1	1	2	2	1
1	23	1	4	3	1	1
2	21	1	4	1	1	4
1	22	1	3	4	1	4
2	23	2	4	3	2	2
1	18	1	3	2	1	3
2	20	1	3	1	1	2
1	17	1	3	4	2	4
2	21	2	3	1	2	1
2	30	1	4	3	2	2
2	22	2	3	2	2	1
1	28	1	3	4	2	2
1	20	1	3	1	2	3
2	20	1	1	1	2	4
2	20	1	1	1	2	4
2	20	1	3	1	1	3
1	20	1	3	2	1	2
2	33	3	3	4	2	2
2	29	2	3	3	1	2
2	25	1	3	2	1	2
2	25	1	1	3	2	1
2	25	1	4	3	2	2
2	23	1	1	1	2	3
2	42	3	3	4	1	3
2	43	3	4	3	1	1
2	45	3	3	3	1	3
1	22	2	3	2	1	2
1	20	1	2	1	1	4
2	26	2	1	3	1	1
2	44	3	3	3	1	3
1	17	1	3	1	1	2
1	23	2	4	3	2	3
1	23	2	4	3	2	3
1	21	2	1	1	2	4
1	23	1	1	3	2	4
2	25	2	3	1	1	2
2	36	3	4	4	1	1
2	27	2	4	3	1	3
2	25	2	1	3	2	1
2	29	2	4	4	1	3
1	27	1	4	3	1	2
1	17	1	4	1	1	3
1	39	4	1	4	2	3
2	24	2	3	2	2	4
2	20	2	1	3	2	4
2	19	2	1	1	2	2
2	19	2	1	1	2	2
1	25	1	2	2	1	3
2	28	1	1	3	2	2
2	22	1	1	3	2	1
2	59	3	4	4	1	3
1	22	1	1	3	2	4
1	19	1	1	2	2	3
1	21	2	4	2	1	4
2	32	2	1	3	2	1
1	19	1	1	2	2	2
1	22	2	4	1	1	4
1	22	2	1	1	2	1
1	22	2	1	1	2	1
1	22	2	1	3	2	3
2	23	1	4	1	1	1
2	24	2	1	1	2	4
2	25	2	1	3	2	2
1	27	3	1	2	2	4
1	25	2	4	1	1	1
2	27	2	1	3	2	3
2	24	2	1	1	2	4
2	27	2	1	3	2	3
2	27	2	1	3	2	3
2	20	2	3	3	2	3
2	20	2	3	3	2	3
1	30	2	4	3	1	2
2	22	1	3	1	2	1
2	28	2	3	3	2	3
2	25	1	1	3	2	3
1	43	3	4	4	1	1
2	27	1	2	3	1	3
2	36	2	4	4	1	3
1	28	3	3	4	1	4
2	36	1	4	3	2	2
2	18	2	4	1	1	1
2	34	3	3	4	1	4
1	21	1	3	2	1	1
1	39	3	3	4	2	2
2	22	1	3	5	2	3
2	19	1	3	1	1	2
2	25	2	2	3	1	1
1	37	4	3	4	1	2
2	26	1	3	2	3	1
1	19	2	3	2	1	2
1	20	1	1	1	2	2
2	27	2	1	3	2	3
2	26	2	3	2	2	2
2	27	2	1	3	2	3
2	50	3	1	4	2	2
2	50	3	4	4	1	3
1	28	1	2	2	1	2
2	36	3	4	4	1	3
2	19	1	3	1	1	1
2	24	1	3	1	2	4
2	36	2	4	4	1	2
2	26	1	3	4	2	1
1	22	2	1	3	2	4
1	20	1	3	1	1	3
2	54	3	4	3	1	3
2	41	3	4	4	1	4
2	26	3	1	3	2	2
2	25	1	3	3	2	3
2	20	1	3	1	1	4
2	33	2	4	3	1	4
2	55	3	3	3	1	2
2	55	3	3	3	1	2
2	38	3	4	4	1	2
1	19	1	3	1	1	3
2	22	1	1	1	2	2
1	18	1	3	2	1	4
2	25	2	2	3	1	2
2	20	1	3	1	2	2
1	23	2	3	2	1	3
2	18	1	4	1	1	3
2	29	2	3	3	2	1
1	25	1	2	3	1	1
1	19	1	1	3	2	4
2	31	2	4	4	1	3
2	30	3	1	1	2	4
2	19	1	3	2	1	3
1	15	1	3	4	2	2
1	21	1	3	1	2	4
2	24	2	3	4	1	2
2	20	1	3	1	2	2
2	24	2	3	4	1	2
2	20	1	3	1	1	1
2	38	3	4	3	2	3
2	20	1	3	1	2	1
2	57	3	3	5	1	4
2	24	2	1	3	2	1
2	19	1	3	1	1	3
1	20	1	3	2	1	1
1	22	2	1	5	2	2
1	34	2	4	4	1	1
2	24	2	1	3	2	1
1	20	2	3	1	1	1
2	37	3	1	3	2	4
2	37	3	1	3	2	4
2	37	3	1	3	2	4
2	37	3	1	3	2	4
1	25	2	3	4	2	2
1	20	2	1	3	2	3
2	17	1	3	1	1	3
2	46	3	3	4	1	4
1	18	1	3	1	2	4
1	20	1	3	1	1	3
2	22	2	3	1	1	3
2	18	1	3	1	2	3
1	19	2	3	1	1	3
2	31	2	1	3	1	1
2	29	1	4	3	1	3
1	19	1	3	1	2	3
2	18	1	3	1	1	3
1	26	2	3	3	2	2
2	20	1	3	1	2	4
2	21	1	3	1	2	4
1	21	1	4	1	1	2
2	23	1	3	1	2	3
2	26	1	4	1	1	2
1	20	1	3	1	1	2
1	21	2	3	3	1	2
2	23	1	3	3	1	1
2	22	2	3	1	2	1
1	25	2	3	3	2	2
2	19	1	3	1	2	3
2	20	1	3	1	2	4
2	24	2	3	2	2	3
2	24	2	3	2	2	3
2	24	2	3	2	2	3
2	28	2	3	3	2	1
2	26	1	3	1	2	1
2	20	1	3	1	2	2
1	18	1	3	1	2	4
2	22	1	3	3	1	3
2	21	1	3	1	2	2
1	20	1	3	4	1	3
1	17	2	3	1	3	2
2	23	1	4	1	1	3
1	19	1	3	4	2	2
2	22	2	3	1	2	3
1	24	1	3	3	1	4
2	19	1	3	3	1	2
2	24	2	3	1	2	1
1	28	2	2	2	1	2
1	22	1	3	3	2	4
2	19	1	3	2	2	3
2	18	1	3	1	2	2
1	37	2	4	4	1	4
1	23	2	2	2	1	4
1	20	2	2	1	1	3
2	20	1	3	1	2	4
1	23	2	3	1	1	3
2	22	1	3	2	1	2
2	20	1	3	2	2	2
1	19	2	2	1	1	3
2	20	2	3	1	1	2
1	20	2	3	1	1	2
2	19	1	3	1	1	3
1	25	2	2	3	1	3
2	23	1	3	2	1	2
2	35	3	3	5	1	1
1	19	1	3	1	1	2
2	39	3	4	3	2	2
1	27	2	3	1	1	3
2	30	3	1	4	2	3
2	22	1	2	1	1	2
1	18	2	3	1	1	1
2	19	1	3	1	1	2
2	56	3	3	4	1	3
2	30	2	4	3	1	1
2	19	2	3	2	2	1
1	33	3	3	4	1	4
2	21	2	3	3	2	3
2	21	2	3	3	2	3
1	31	3	4	3	1	3
2	33	1	2	2	1	2
2	25	2	3	2	2	2
1	24	1	4	3	1	4
1	24	2	3	2	1	3
1	27	1	2	3	1	3
1	28	3	3	4	1	2
1	28	3	3	4	1	2
2	46	3	4	4	1	3
2	19	1	3	1	1	2
1	19	1	3	1	1	3
1	19	1	3	1	1	1
1	19	2	3	2	1	4
2	24	1	3	2	1	2
1	19	2	3	1	1	4
1	19	1	3	1	1	3
2	34	3	4	4	1	2
2	30	2	2	3	1	2
2	28	2	1	3	2	1
2	20	1	3	2	2	4
2	28	1	3	2	1	2
2	20	1	3	1	1	4
1	19	1	4	1	1	2
1	20	2	3	2	2	3
2	26	2	4	2	1	3
2	39	3	4	3	1	3
1	23	2	3	3	1	2
2	22	1	3	1	1	4
2	19	2	3	1	1	2
2	38	3	3	3	1	1
2	17	1	3	2	2	1
2	68	3	3	4	1	3
2	25	2	3	2	1	1
2	20	1	3	2	2	1
2	21	2	3	1	1	1
2	35	3	3	3	1	2
2	21	1	3	1	1	1
1	22	2	3	3	2	1
1	23	2	3	2	1	2
2	24	1	1	1	2	3
2	19	2	3	1	1	3
1	20	1	2	1	1	3
2	18	1	3	1	2	3
2	18	1	2	1	1	2
2	23	2	3	2	1	2
2	18	1	3	1	1	3
1	26	3	3	2	2	2
2	23	1	1	3	2	4
2	19	2	3	1	2	4
2	22	2	3	1	2	3
2	23	1	1	3	2	1
2	25	2	1	1	2	2
1	23	2	3	1	1	3
2	26	1	3	2	1	2
2	22	2	3	2	1	3
2	19	2	3	1	1	3
1	24	1	4	1	1	4
2	21	2	3	2	1	1
1	23	2	3	1	2	4
2	17	1	3	2	2	4
2	23	2	3	3	2	4
2	50	3	3	4	1	4
1	16	1	1	1	2	4
2	22	2	3	1	2	2
1	24	2	3	3	1	3
1	17	1	3	1	2	3
1	18	1	3	1	2	4
2	18	2	2	1	1	2
2	22	1	3	3	2	3
2	70	3	4	4	1	4
1	24	1	3	2	2	3
1	42	3	1	3	2	1
1	24	2	3	3	2	2
2	16	2	3	1	1	2
2	50	3	4	3	1	3
1	25	1	1	3	1	1
2	43	3	3	3	1	1
2	19	1	3	1	2	2
1	24	1	3	2	2	2
2	22	1	3	2	1	2
1	24	2	2	3	1	4
2	27	2	1	3	2	2
1	26	1	4	4	1	2
1	59	3	4	4	1	4
2	19	1	3	2	1	4
2	56	3	3	4	1	4
2	33	2	3	4	2	2
2	42	3	3	4	1	3
1	26	1	3	3	1	3
1	20	1	3	2	1	2
1	20	2	3	1	1	1
1	41	3	3	4	1	4
1	25	2	3	3	1	2
2	19	1	3	1	2	3
2	38	3	4	4	1	4
2	42	2	3	4	1	3
2	21	2	3	2	2	2
2	18	1	3	1	2	1
1	24	2	3	2	1	2
2	52	3	3	4	1	3
1	20	1	3	1	1	2
1	37	3	3	4	1	3
1	20	1	3	1	2	1
1	30	2	4	5	1	4
2	39	3	3	4	1	2
2	21	1	3	1	1	2
2	22	1	3	1	1	1
2	26	2	3	3	1	2
1	35	1	4	4	1	3
2	23	1	3	2	2	2
2	18	1	3	2	2	4
1	51	3	3	4	1	4
1	45	3	1	1	2	1
2	58	3	3	4	1	2
2	18	1	3	1	2	3
1	22	2	3	1	2	2
1	24	2	3	2	1	3
1	21	1	3	1	1	3
2	21	2	3	1	2	2
2	18	1	3	1	1	2
1	23	2	3	1	1	3
2	25	1	3	2	1	3
2	33	3	3	4	1	3
2	21	1	2	2	1	3
2	20	1	3	1	1	2
2	18	1	3	2	1	1
1	25	1	3	2	3	4
2	54	3	3	4	1	3
2	55	3	3	4	1	2
2	21	1	3	5	2	2
1	24	1	3	2	1	1
1	17	2	3	2	2	4
1	43	3	4	3	1	2
2	32	3	2	4	1	3
2	32	3	2	4	1	3
2	32	3	2	4	1	3
2	23	1	1	3	2	1
1	22	1	3	2	1	3
1	24	2	3	3	1	1
2	29	1	3	3	1	1
1	23	2	3	2	1	3
2	18	1	3	1	1	1
2	18	1	3	1	1	2
2	20	1	3	1	1	2
2	20	1	3	1	2	4
1	22	1	3	1	2	2
2	19	1	3	1	2	4
2	22	1	3	1	1	4
1	25	3	3	2	2	2
1	17	2	3	1	1	2
2	21	3	3	2	2	1
1	19	1	3	1	2	3
1	20	1	3	1	1	3
1	27	2	3	3	1	4
2	17	1	3	1	1	1
1	21	1	3	2	2	3
1	31	3	2	5	1	2
1	33	3	3	4	1	3
1	18	2	3	1	1	4
1	30	1	4	4	1	2
2	18	1	3	1	1	4
1	46	3	3	2	1	3
1	34	3	3	4	1	2
2	20	1	3	1	1	1
1	42	3	2	5	1	2
2	19	1	3	1	1	1
1	19	1	3	1	2	4
2	26	2	3	2	1	2
1	19	1	3	1	2	4
1	17	1	3	1	2	4
1	28	3	4	3	1	2
1	23	2	2	1	1	3
1	26	1	2	1	1	1
2	49	3	3	4	1	3
2	24	2	4	1	1	1
2	25	2	3	3	2	3
2	29	2	4	3	1	1
2	31	2	4	5	1	2
1	30	3	3	3	2	1
1	24	2	3	3	2	3
2	52	3	3	4	1	1
1	23	4	3	2	2	1
2	28	1	4	3	1	1
1	20	1	3	1	2	2
1	27	3	1	3	2	2
2	29	2	3	4	2	2
1	17	1	3	1	2	1
1	39	3	3	3	1	2
2	35	3	4	3	1	1
2	45	3	4	3	1	4
1	19	1	3	1	2	2
1	30	3	3	4	2	3
2	23	1	3	1	1	1
1	40	2	3	3	1	3
1	25	2	3	2	1	3
2	20	1	3	1	1	2
1	26	2	3	3	1	2
2	41	3	3	4	1	2
2	41	3	3	4	1	2
2	35	3	3	4	1	3
1	19	1	3	1	2	3
2	27	2	4	3	2	1
2	27	2	4	3	2	1
2	23	2	3	3	2	2
1	19	1	3	2	1	1
1	32	3	2	4	1	4
2	20	1	3	1	1	4
2	20	1	3	2	1	2
1	27	2	2	4	1	2
2	26	2	3	2	2	1
2	26	1	3	2	1	2
2	22	1	3	2	2	2
2	47	3	3	4	2	4
2	28	3	1	3	2	1
2	31	3	3	3	2	1
1	22	1	3	2	1	3
2	41	3	4	4	1	3
2	18	1	3	1	1	2
2	18	1	3	1	1	3
1	16	1	3	1	2	3
2	26	2	3	2	1	1
2	19	1	3	1	1	1
2	33	2	3	3	1	2
1	24	1	3	3	1	2
1	50	3	4	4	1	2
2	25	2	3	2	1	2
2	39	3	2	4	1	1
2	24	1	3	1	1	1
1	22	2	3	1	1	2
1	33	1	4	4	1	3
1	20	2	3	2	1	3
1	51	3	3	2	1	2
2	39	3	3	3	1	3
2	23	1	2	1	1	4
1	27	3	3	3	2	4
2	36	3	3	3	1	3
2	27	2	3	3	1	3
2	30	1	3	3	1	2
2	35	3	3	3	2	2
2	29	2	3	2	1	1
2	27	2	3	3	1	3
1	36	3	4	4	1	4
2	35	2	3	4	1	1
1	25	2	3	1	1	4
2	40	3	4	4	1	3
2	30	2	3	4	1	3
1	20	1	3	1	1	1
1	20	1	3	5	1	2
1	26	2	3	4	1	2
1	26	2	3	4	1	2
1	23	1	3	3	1	2
1	18	2	3	1	1	4
2	24	1	4	3	1	1
2	20	1	3	1	1	2
2	47	3	3	4	1	3
2	34	3	3	4	1	1
1	27	2	3	2	2	3
1	39	3	3	4	1	3
1	19	1	3	1	2	3
2	21	1	3	1	1	3
1	22	1	3	3	2	4
1	20	1	3	1	1	3
2	46	3	3	3	2	3
2	19	1	3	1	1	3
2	20	1	3	1	2	2
1	53	3	3	4	1	2
1	24	2	3	2	1	4
2	44	3	4	3	1	2
2	33	3	4	4	1	4
1	24	2	3	2	1	4
1	20	1	3	1	1	2
2	23	2	3	1	1	4
1	25	1	3	2	2	1
1	58	3	3	5	1	4
2	48	3	3	5	1	4
2	31	2	4	4	1	2
1	19	2	3	1	1	4
1	29	3	3	4	1	2
1	29	2	3	3	1	2
2	53	3	3	4	1	3
2	58	3	3	4	2	3
1	19	2	3	4	2	4
2	22	1	3	1	1	1
2	66	3	3	4	1	2
1	30	3	3	4	1	3
2	22	1	3	1	2	1
2	25	2	3	2	1	3
2	47	3	2	4	1	2
1	26	2	2	3	1	3
1	23	1	3	2	1	2
1	31	3	3	5	1	3
1	26	2	3	3	1	2
1	25	2	3	3	1	3
2	27	2	4	3	1	2
1	20	1	3	1	2	3
1	36	3	4	4	1	2
2	24	1	3	2	2	2
2	17	1	3	1	1	3
2	21	1	3	2	1	2
2	16	2	3	1	1	1
2	54	3	3	4	2	2
1	18	1	3	2	1	3
1	20	2	3	1	1	2
2	24	2	3	3	1	4
2	34	2	1	4	2	4
1	24	1	2	3	1	2
2	25	2	3	1	2	4
2	28	2	3	5	2	2
2	18	1	1	1	2	4
1	19	2	3	2	1	3
2	30	2	3	4	1	3
2	28	2	1	2	2	2
2	28	2	1	2	2	2
1	30	2	3	4	1	2
1	18	1	2	1	1	4
1	24	2	2	2	1	3
1	22	2	3	1	1	1
2	48	3	4	5	1	3
2	25	2	1	3	2	4
2	24	1	3	2	1	1
2	18	1	3	1	1	4
2	17	1	3	1	1	4
1	48	3	3	2	1	4
2	35	1	4	4	1	2
2	26	1	3	2	2	2
2	59	3	4	3	3	4
1	18	1	3	2	1	3
2	63	3	2	4	1	2
1	26	2	3	4	1	2
1	47	3	4	4	1	2
1	29	2	3	2	1	3
2	25	1	2	3	1	2
1	24	1	2	1	1	3
2	24	1	2	3	1	1
2	22	1	3	1	1	2
2	16	1	3	1	1	2
2	42	3	3	4	2	1
2	24	1	1	3	2	4
2	26	1	1	2	2	3
2	26	2	3	4	1	2
2	36	3	1	4	2	4
1	41	3	4	4	2	3
1	41	3	4	4	2	3
2	23	2	1	3	2	3
2	23	2	1	3	2	3
1	27	2	2	3	1	3
2	28	2	3	2	2	1
1	24	3	3	3	2	1
1	22	2	3	3	1	2
2	25	2	2	3	1	1
2	28	2	4	3	1	1
2	25	1	3	3	2	4
2	30	2	3	3	1	3
1	24	2	2	1	1	2
1	49	3	2	4	1	2
1	18	1	3	1	1	4
2	31	1	3	3	2	2
1	18	1	3	1	1	1
2	40	3	3	2	1	1
2	59	3	1	4	2	4
2	35	2	4	4	1	2
1	40	3	3	3	1	3
1	28	1	3	3	1	1
2	42	3	3	4	2	2
1	38	3	3	3	2	2
2	36	3	1	4	2	3
2	26	2	1	3	2	3
2	24	2	3	4	3	4
2	26	2	1	3	2	3
2	26	2	1	3	2	3
1	21	1	3	1	1	3
2	34	1	3	4	1	4
1	23	1	3	1	1	1
2	24	1	1	3	2	4
1	18	2	2	1	1	2
1	21	1	3	1	1	3
2	31	2	1	3	2	3
1	27	1	4	1	1	1
2	23	1	3	3	2	2
2	19	2	2	1	1	3
2	25	2	3	3	1	2
2	36	3	3	4	1	2
2	36	3	3	4	1	2
2	58	3	3	4	1	1
2	22	2	3	2	2	1
1	29	2	2	3	2	2
1	27	3	1	5	2	3
2	26	1	4	3	1	3
2	26	1	4	3	1	3
2	32	2	3	4	1	2
2	30	2	3	4	1	1
2	26	2	4	4	1	2
1	16	1	3	1	2	4
2	27	1	4	3	1	2
1	40	3	3	3	2	2
1	20	2	2	1	1	1
1	23	2	3	3	1	3
1	25	2	3	4	1	3
1	25	2	3	3	2	2
1	26	2	3	4	1	3
2	23	1	1	3	2	1
2	49	3	3	4	1	3
2	54	3	3	4	1	4
2	23	2	1	3	2	1
2	34	3	1	4	2	4
2	19	1	3	2	1	1
2	25	2	4	1	1	2
2	35	3	4	4	1	3
2	38	1	4	4	1	4
2	28	2	1	3	2	1
1	20	1	1	1	2	2
2	17	1	3	1	2	4
1	35	3	3	4	1	4
2	45	3	1	4	2	2
2	30	2	1	3	2	2
2	27	1	1	2	2	4
2	24	2	1	1	2	2
1	19	1	1	1	2	4
1	19	1	1	1	2	4
2	26	1	2	4	1	3
2	23	2	3	1	1	3
2	22	2	1	1	2	2
1	23	2	4	3	2	3
2	20	1	4	1	1	3
2	66	3	3	5	1	3
2	66	3	3	5	1	3
1	55	3	3	1	1	4
1	23	1	2	1	1	4
2	22	1	3	1	2	3
2	30	2	2	3	1	2
2	57	3	4	4	2	2
2	19	1	3	2	2	4
1	21	2	2	1	1	2
1	22	2	1	1	2	4
1	18	2	2	1	1	2
1	17	1	3	1	1	3
1	36	3	3	4	1	3
1	31	3	3	4	1	2
2	45	3	3	4	1	2
2	23	1	3	3	2	1
2	37	3	3	3	1	2
2	25	2	1	3	2	4
1	23	1	3	2	1	2
2	41	3	4	4	1	1
2	33	2	1	4	2	4
1	17	2	3	1	2	4
1	55	2	1	4	2	4
2	22	1	3	3	1	4
1	60	3	4	4	1	4
2	17	2	3	1	2	4
2	21	1	1	1	2	3
2	21	1	1	1	2	3
2	21	1	1	1	2	3
2	21	1	1	1	2	3
1	27	2	3	2	2	3
1	18	1	3	2	2	3
1	22	2	2	3	1	1
1	48	3	4	4	1	4
2	52	3	2	4	1	3
1	45	3	3	4	1	2
2	38	2	1	3	2	2
2	19	1	3	2	2	4
1	23	2	3	3	1	4
2	39	2	4	4	1	3
2	39	2	1	3	2	1
1	23	2	3	2	1	2
2	37	2	1	4	2	2
2	35	2	1	3	2	2
2	20	1	3	1	1	2
2	27	3	1	4	2	3
2	32	2	1	4	2	1
2	22	1	3	1	1	2
1	32	1	1	2	2	3
2	40	3	3	4	1	1
2	25	2	1	2	2	4
2	25	2	1	2	2	4
1	17	1	3	1	1	2
1	24	2	4	2	1	4
2	22	1	3	5	1	2
2	19	1	3	1	2	4
1	21	1	2	1	1	3
1	20	2	2	1	1	2
1	20	2	2	1	1	2
1	25	3	3	2	1	3
2	38	3	1	4	2	2
1	40	2	2	4	1	1
1	20	2	3	1	1	4
1	53	3	2	4	1	4
2	40	3	3	3	3	4
1	26	2	3	3	2	1
1	16	1	2	1	1	3
2	25	2	3	2	1	3
2	31	3	3	4	1	4
2	24	1	3	2	1	3
2	53	3	4	5	1	3
2	24	1	2	3	1	1
2	24	2	3	3	2	2
1	22	2	3	2	1	2
2	26	1	3	2	1	2
1	42	3	3	4	1	3
2	23	2	3	2	1	2
1	25	2	3	2	1	2
1	25	2	3	2	1	4
1	27	3	3	2	2	4
1	21	2	3	2	1	3
1	19	1	3	2	1	4
1	23	3	3	2	2	3
1	24	2	3	2	2	3
1	23	1	3	2	2	3
1	27	2	3	2	1	2
2	25	1	3	2	2	3
2	27	2	3	2	2	3
2	22	2	3	2	1	2
1	28	2	4	3	1	3
1	27	2	4	2	1	3
1	21	2	3	3	2	1
1	24	2	3	2	1	2
2	25	2	3	3	2	2
2	24	1	3	2	1	2
1	22	2	3	3	2	3
2	24	1	3	2	1	4
1	25	2	3	2	1	3
1	25	2	3	3	1	2
1	22	2	3	2	2	2
1	21	2	3	2	1	2
1	24	2	4	3	1	1
1	21	2	3	3	2	2
1	27	2	3	2	1	2
1	23	2	3	2	1	1
1	26	4	2	2	1	2
2	27	2	3	3	1	1
1	27	2	2	2	1	3
2	19	1	3	2	2	4
2	23	2	3	2	1	2
1	23	2	3	2	1	3
1	23	1	3	2	2	2
1	20	2	2	2	1	2
1	24	1	3	2	2	3
1	23	2	3	2	1	4
1	27	2	3	2	2	3
2	51	3	3	4	1	2
1	24	1	3	2	2	3
2	20	1	3	2	2	2
1	24	1	3	2	1	1
1	24	2	3	2	1	1
1	26	2	3	2	1	2
1	23	2	2	2	1	3
1	24	2	3	3	1	1
2	48	3	3	4	1	2
1	25	1	3	2	1	4
1	20	2	3	3	1	1
1	24	2	3	2	1	3
1	18	1	3	1	1	1
1	26	2	3	3	1	3
2	18	1	3	1	1	4
1	17	1	3	1	1	3
2	23	1	3	2	1	2
1	22	2	3	3	2	2
1	24	1	3	4	2	2
1	27	2	3	2	1	4
2	27	2	3	2	2	1
1	26	2	3	2	1	2
2	23	1	2	2	1	1
1	23	2	3	3	2	1
2	30	1	3	3	2	4
1	24	2	3	2	2	3
2	40	3	1	4	2	1
1	32	3	1	3	2	1
1	27	2	3	2	1	3
2	35	2	1	4	2	3
2	60	3	4	4	1	3
2	29	1	2	3	1	2
2	21	1	3	2	2	2
2	34	3	4	3	1	2
2	32	1	4	3	1	1
1	21	1	2	1	1	4
1	30	1	3	2	1	2
2	23	1	3	1	2	1
2	32	2	3	3	2	1
2	20	1	3	1	1	2
2	35	3	4	4	1	4
1	25	2	3	3	1	3
1	37	3	3	2	1	3
1	20	2	3	2	2	4
1	21	2	3	3	2	2
1	32	2	2	2	1	1
1	28	2	3	2	1	3
1	28	2	3	2	1	3
1	29	2	3	2	1	2
1	24	1	4	3	1	1
2	57	3	3	4	1	2
2	57	3	3	4	1	2
1	44	3	2	4	1	1
1	34	2	4	4	1	2
2	45	3	4	4	1	2
2	22	1	3	2	1	1
1	26	2	3	2	2	1
2	24	1	3	2	1	1
2	38	3	4	4	1	2
1	23	1	2	3	1	2
2	24	1	3	2	1	1
1	19	1	3	1	2	2
2	39	3	4	4	1	3
1	24	1	2	3	1	4
1	22	1	2	3	1	4
2	20	1	3	1	1	2
2	19	1	3	1	2	4
2	34	3	1	2	1	3
2	30	3	4	1	1	2
1	27	2	2	3	1	2
2	39	1	4	3	1	4
2	19	1	3	1	2	2
1	29	1	3	1	1	3
2	25	2	4	3	1	2
2	20	2	2	3	1	2
2	20	2	2	3	1	2
2	36	3	1	3	2	3
1	25	2	2	3	1	1
2	54	3	1	4	2	4
2	54	3	1	4	2	4
1	52	3	1	4	2	2
1	17	1	3	2	1	4
2	24	1	2	3	1	2
1	34	3	3	4	1	2
2	40	3	1	3	2	2
1	23	2	3	2	1	3
2	30	2	2	3	1	4
2	37	3	3	4	2	3
1	22	2	4	3	1	4
1	25	2	3	2	2	4
2	21	1	3	1	1	4
2	57	3	4	4	1	3
2	34	1	4	3	1	1
1	21	2	2	1	1	2
1	21	2	2	1	1	2
2	23	2	4	3	1	3
2	24	1	3	3	1	1
1	52	3	1	2	2	1
1	22	1	3	3	2	2
1	22	1	3	3	2	2
1	22	1	3	3	2	2
1	23	1	4	3	1	1
1	24	2	3	3	1	3
1	27	2	3	2	2	3
1	33	3	3	4	2	2
1	21	2	3	3	2	3
1	21	2	3	3	2	3
2	24	2	3	3	1	1
1	23	2	3	3	1	2
2	26	1	4	3	1	3
1	20	1	3	2	1	1
2	29	1	2	4	1	1
2	33	2	2	3	1	2
1	24	1	3	3	1	1
1	45	3	3	4	2	4
2	57	3	4	5	1	2
2	34	3	1	4	2	4

## Sheet: Table 2
8. To the best of your knowledge, the novel Coronavirus is:	9. The Coronavirus is typically spread (i.e., passed from person-to-person) by which means?	10. Coronavirus can be prevented by	11. The most important symptoms of COVID19/ Coronavirus are:	12. Do you think it is possible to die from the Coronavirus?
1	1	1	1	1
0	1	1	1	1
0	1	1	1	1
0	1	1	1	1
0	1	1	1	1
0	1	1	1	1
0	1	1	1	1
0	1	1	1	1
0	1	1	0	1
0	1	1	1	1
1	1	1	1	1
0	1	1	1	1
0	1	1	1	1
0	1	1	1	1
0	1	1	1	1
1	1	1	1	1
1	1	1	1	1
1	0	1	1	1
1	1	1	1	1
0	1	1	1	1
0	1	1	1	1
0	1	1	1	0
0	1	1	1	1
1	1	1	1	1
0	1	1	0	1
0	1	1	1	1
1	1	1	1	1
1	1	1	1	1
0	1	1	1	0
0	1	1	1	1
0	1	1	1	1
1	1	1	1	1
0	1	1	1	1
0	1	1	1	1
1	1	1	1	1
0	1	1	1	1
1	1	1	1	1
0	1	0	1	1
1	1	1	1	1
1	1	1	1	1
1	0	1	1	1
1	1	1	1	1
0	1	1	1	1
1	1	1	1	1
1	1	1	1	0
0	1	1	1	1
0	1	1	1	1
0	1	1	1	1
0	1	1	1	1
0	1	1	1	0
1	1	1	1	1
1	1	1	1	0
0	1	0	0	1
1	1	1	1	0
1	1	1	1	1
1	1	1	1	1
1	1	1	1	1
0	1	0	1	1
0	1	1	0	1
0	1	1	1	1
1	1	1	1	1
1	1	1	1	1
0	1	1	1	1
0	1	1	1	1
0	1	1	1	1
0	1	1	1	1
0	1	1	1	0
0	1	1	1	1
0	1	1	1	1
1	1	1	1	0
0	1	1	1	1
1	1	0	0	1
0	1	1	1	1
1	1	1	1	1
0	1	1	1	1
0	0	1	1	1
1	1	1	1	1
0	1	1	1	1
0	1	1	1	1
0	1	1	1	1
0	1	0	1	1
0	1	0	1	1
0	1	1	1	1
0	1	1	1	1
0	1	1	1	1
0	1	1	1	1
1	1	1	0	1
1	1	1	1	1
0	0	1	1	1
1	1	1	1	1
1	1	1	1	1
1	0	1	1	1
1	1	1	1	1
1	1	0	0	1
0	1	1	1	1
1	1	1	1	1
0	1	1	1	1
0	1	1	1	1
0	1	1	1	1
1	1	1	1	1
0	1	1	1	1
1	1	1	1	1
0	1	1	1	1
1	1	1	1	0
0	1	1	1	1
0	1	1	1	1
0	1	1	1	0
1	1	1	1	1
0	1	0	1	1
1	1	1	1	1
0	1	1	1	0
0	1	1	1	0
1	1	1	1	1
1	1	1	1	1
0	1	1	1	1
0	1	1	0	1
0	1	1	1	1
0	1	1	1	0
1	1	1	1	1
1	1	1	1	0
1	1	1	1	1
1	1	1	1	1
1	1	1	1	1
0	1	1	1	1
1	1	1	1	1
0	1	1	1	1
1	1	1	1	1
1	1	0	0	1
1	1	1	1	1
1	1	1	1	1
1	1	1	1	1
1	1	1	1	0
1	1	1	1	1
0	1	1	1	1
0	1	1	1	1
1	1	1	1	1
1	1	1	1	1
1	1	1	1	1
1	1	1	1	1
1	1	1	1	1
0	1	1	1	1
0	1	1	1	1
1	1	1	1	1
0	1	1	1	1
0	1	1	1	1
0	0	1	1	1
1	1	1	1	1
1	1	1	1	1
0	1	1	1	1
1	1	1	1	1
1	1	1	1	0
0	1	1	1	1
1	1	1	1	1
1	1	1	1	1
0	1	1	1	1
1	1	1	1	1
0	1	1	1	1
1	1	1	1	1
0	1	1	1	1
1	1	1	1	1
1	1	1	1	1
0	1	1	1	1
0	1	0	0	1
0	1	1	1	1
1	1	1	1	1
1	1	1	1	1
0	1	1	1	1
1	1	1	1	1
0	0	0	1	1
1	1	1	1	1
1	1	1	1	1
1	1	1	1	1
0	1	1	1	1
0	1	1	1	1
1	1	1	1	1
0	1	1	1	1
1	1	1	1	1
1	1	1	1	1
0	1	1	1	1
1	1	1	1	1
1	1	0	1	1
1	1	1	1	1
1	1	1	1	1
0	1	1	1	1
0	1	1	1	1
0	1	1	1	1
0	1	1	1	1
0	1	1	1	1
1	1	1	1	0
0	0	1	1	0
1	1	1	1	1
1	1	1	1	1
0	1	1	1	1
1	1	1	1	1
1	1	1	1	1
1	1	1	1	1
1	1	1	1	1
1	1	1	1	1
1	1	1	1	1
1	1	1	1	1
1	1	1	1	1
1	1	1	1	1
0	1	1	1	1
1	1	1	1	1
0	1	1	1	1
0	1	1	1	1
0	1	1	0	1
0	1	1	1	1
1	1	1	1	1
1	1	1	1	1
1	1	1	1	1
0	1	1	1	1
1	1	1	0	1
1	1	1	1	1
0	1	1	1	1
1	1	1	1	1
0	1	1	1	1
1	1	1	1	1
1	1	1	1	1
1	1	1	1	1
0	1	1	1	1
1	1	1	1	1
1	1	1	1	0
1	1	1	1	1
0	1	1	1	1
1	1	1	1	1
1	1	1	1	1
0	1	1	0	1
1	1	1	1	1
0	1	1	1	1
1	1	1	1	1
0	1	1	0	1
0	0	1	1	1
1	1	1	1	0
0	1	1	1	1
1	1	1	1	1
1	1	1	1	1
1	1	1	1	1
0	1	1	1	0
0	1	1	1	1
1	0	1	1	1
1	0	0	1	1
1	1	1	1	1
1	1	1	1	1
0	1	1	1	1
0	1	1	1	0
0	1	1	1	1
0	1	1	1	1
0	1	0	1	1
1	1	1	1	1
0	1	1	1	1
0	1	1	1	0
1	1	1	1	1
0	1	1	1	1
1	1	1	1	1
0	1	1	1	1
0	1	1	1	1
1	1	1	0	1
0	1	1	1	1
0	1	1	1	1
0	1	1	1	1
1	1	1	1	1
1	1	1	1	1
0	1	1	0	0
1	1	1	1	1
0	1	1	1	1
1	1	1	1	1
0	1	1	0	1
1	1	1	1	1
0	1	1	0	1
0	1	1	1	1
0	0	1	1	0
1	1	1	1	1
1	1	1	1	1
0	1	1	1	1
1	1	1	1	1
0	1	1	1	0
0	1	1	1	1
0	1	1	1	1
0	1	1	1	1
0	1	1	1	1
0	1	1	1	1
1	1	1	1	1
1	1	1	1	1
1	1	1	1	0
1	1	1	1	1
0	1	1	1	1
0	1	1	1	1
0	1	1	1	1
0	1	1	1	0
0	1	1	1	1
1	0	1	1	1
1	1	1	1	1
1	1	1	1	1
1	1	1	1	1
0	1	1	1	1
0	1	1	1	1
0	1	1	1	1
0	1	1	1	1
1	1	1	1	1
1	1	1	0	1
1	1	1	1	1
1	1	1	1	0
0	1	1	1	1
1	1	1	1	1
0	1	1	1	1
0	1	1	1	1
1	1	1	1	0
0	1	1	1	1
0	1	1	1	1
0	1	0	1	1
1	1	1	1	1
1	1	1	1	1
1	1	1	1	1
1	1	1	1	1
0	1	1	1	1
0	1	1	1	1
1	1	1	1	1
0	1	1	1	1
0	1	1	1	1
1	1	1	1	1
0	1	1	1	1
0	1	1	0	0
0	1	1	1	1
1	1	1	1	0
0	1	1	1	1
0	1	1	1	1
1	1	1	1	1
1	1	1	1	1
0	1	1	1	1
0	0	1	1	1
1	1	1	1	1
1	1	1	1	1
0	1	1	1	1
0	1	1	1	1
0	1	1	1	1
1	1	1	1	1
0	1	1	1	1
0	1	1	1	0
0	1	1	1	0
0	1	1	1	0
1	1	1	1	1
1	1	1	1	1
0	1	1	1	1
1	0	1	1	1
0	1	1	0	0
0	1	1	0	1
0	1	1	1	1
1	1	1	1	1
1	1	1	1	1
0	1	1	1	1
0	1	1	1	1
1	1	1	1	1
1	0	1	1	1
0	1	1	1	1
1	1	1	1	1
1	1	1	1	1
1	1	1	1	1
0	1	1	1	1
0	1	1	1	1
1	1	1	1	1
0	1	1	1	1
0	1	0	1	0
0	0	0	1	1
0	1	1	1	0
1	0	1	1	1
1	1	1	1	1
0	1	1	0	1
0	1	1	1	1
0	0	1	1	1
0	1	1	1	1
0	1	1	1	0
1	1	1	1	1
0	1	1	1	1
0	1	1	1	1
0	1	1	1	1
0	1	1	1	1
0	1	1	1	1
1	1	1	1	1
0	1	0	1	1
0	1	1	1	1
0	1	1	1	1
0	1	1	1	1
1	1	1	1	1
0	1	1	1	1
0	1	1	1	1
1	1	1	1	1
0	1	1	1	1
0	1	1	1	1
0	1	1	1	1
0	1	1	0	0
0	1	1	0	1
1	1	1	1	1
1	1	1	1	1
0	1	1	1	1
1	1	1	1	1
0	1	1	1	1
0	1	1	1	1
1	1	1	1	1
0	1	1	1	1
0	1	1	1	1
0	1	1	1	1
0	1	1	1	1
0	1	1	1	1
0	1	1	1	1
0	1	1	1	1
1	1	1	1	1
1	1	1	1	1
1	1	1	1	1
1	1	1	1	1
0	1	1	1	0
0	1	1	1	1
1	1	1	0	1
0	1	1	1	1
0	1	1	0	1
0	1	1	0	0
0	1	0	0	1
1	1	0	1	1
1	1	0	1	1
0	0	1	1	1
0	0	1	1	1
0	1	1	1	1
0	1	1	1	1
0	1	1	1	1
0	1	1	0	1
0	1	1	1	1
1	1	1	1	1
1	1	1	1	1
0	1	1	1	1
1	1	1	0	0
1	1	1	1	1
0	1	1	1	1
0	1	0	1	1
1	1	1	1	1
0	1	1	1	1
0	1	1	1	1
0	1	1	1	1
1	1	1	1	1
1	1	1	0	1
0	1	1	0	1
0	1	1	1	1
0	1	1	1	1
1	1	1	1	1
0	1	1	1	1
0	1	1	1	1
1	1	1	1	1
1	0	1	0	1
1	1	1	1	1
0	1	1	1	0
1	1	1	1	1
1	1	1	1	1
1	1	1	1	1
1	1	1	1	1
0	1	1	1	1
1	1	1	1	1
0	1	1	1	1
0	1	1	1	1
0	1	0	1	1
1	1	1	1	1
0	1	1	1	1
1	1	1	1	0
0	1	1	1	1
0	1	1	1	1
0	1	1	1	1
0	1	0	1	1
1	1	1	1	1
1	1	1	0	0
0	0	1	1	1
0	1	1	1	1
0	1	1	1	1
1	1	1	1	1
1	1	1	1	1
0	1	1	1	1
0	1	1	1	1
1	1	1	1	1
0	1	1	1	1
1	1	1	1	1
1	1	1	1	1
0	1	1	1	1
0	1	1	1	1
0	1	1	1	1
0	1	1	1	1
0	1	1	1	0
1	1	0	1	1
0	1	1	1	1
1	1	1	1	1
0	1	1	0	1
0	1	1	1	1
1	1	1	1	1
1	1	1	1	1
0	1	1	0	1
1	0	1	1	1
1	1	1	0	1
0	1	1	1	1
0	1	1	1	1
0	1	1	1	1
0	1	1	1	1
1	1	1	1	1
0	1	1	1	1
0	1	1	1	1
0	1	0	0	1
0	1	1	1	1
0	1	1	1	1
1	1	1	1	1
0	1	1	1	1
1	1	1	1	1
0	1	1	1	1
1	1	1	1	0
0	1	1	1	1
0	1	1	1	1
1	1	1	1	1
1	1	1	1	1
1	1	1	1	1
0	0	0	1	1
0	1	1	1	1
1	1	1	1	1
0	1	1	1	1
0	0	1	1	1
1	1	1	1	1
0	1	0	1	1
1	0	1	1	1
1	1	1	1	1
0	1	1	0	1
0	1	0	1	1
0	1	1	1	1
0	1	1	1	0
0	1	1	1	0
1	1	1	1	1
0	1	1	1	1
0	1	1	1	1
1	1	1	1	1
0	1	1	1	1
1	1	1	1	0
1	1	1	1	1
1	1	1	1	1
1	1	1	1	0
1	1	1	1	1
1	1	1	1	1
1	1	1	1	1
0	0	1	1	1
0	1	1	1	1
0	1	1	1	1
1	1	1	1	1
1	1	1	1	0
0	1	1	0	1
1	1	1	1	1
0	1	1	1	1
0	1	1	1	1
0	1	1	1	1
1	1	1	1	1
1	1	1	1	1
1	1	1	1	1
1	1	1	1	1
0	1	1	1	1
1	1	1	1	1
0	1	1	1	1
1	1	1	1	1
0	1	1	1	1
0	0	1	1	1
0	1	1	1	1
0	1	1	1	1
1	1	1	1	1
0	1	1	1	1
1	1	1	1	1
1	1	1	1	1
0	1	1	1	1
0	0	1	1	1
1	1	1	1	1
0	1	0	0	0
1	1	1	1	1
1	1	1	1	1
1	1	1	1	1
0	1	1	1	1
1	1	1	1	1
1	1	1	1	1
0	1	1	1	1
0	1	1	1	1
1	1	1	1	1
0	1	1	1	1
0	1	1	1	1
0	1	1	1	1
1	1	0	1	1
1	1	1	1	1
0	1	1	1	1
0	1	1	1	1
1	1	1	1	1
0	1	0	1	0
0	1	1	1	1
0	0	1	1	1
0	1	1	1	1
0	1	1	1	1
0	1	1	1	1
1	1	1	1	1
0	1	1	1	1
0	1	1	1	1
0	1	1	1	1
0	1	1	1	1
0	0	1	1	1
1	1	1	1	0
1	1	1	1	1
1	1	1	1	0
1	1	1	1	1
1	1	1	1	0
1	1	1	1	1
0	1	0	1	1
1	1	1	1	1
0	1	1	1	1
0	1	1	1	1
1	1	1	1	1
0	1	1	1	1
1	1	1	1	1
0	1	1	1	1
1	0	1	1	1
0	1	1	1	1
1	1	1	1	1
0	1	1	1	1
1	1	1	1	1
0	1	1	1	1
0	1	1	1	1
0	1	1	1	0
0	1	1	1	1
1	1	1	1	1
1	1	1	1	1
1	1	1	1	1
1	1	1	1	1
1	1	1	1	1
0	1	1	1	1
0	1	1	1	1
0	1	1	1	1
1	1	1	1	1
1	1	0	1	1
0	1	1	1	1
0	1	1	1	1
1	1	1	0	1
1	1	1	1	1
1	1	1	1	1
0	1	1	1	1
0	1	1	1	1
0	1	1	1	0
0	1	0	1	1
1	1	1	1	1
1	0	1	1	1
0	1	1	1	0
0	1	1	1	1
0	1	1	1	1
0	1	1	1	1
0	1	1	1	1
0	1	1	1	1
0	1	1	1	1
0	1	1	1	1
1	1	1	1	1
0	1	1	1	1
0	1	1	1	0
0	1	1	1	0
0	1	1	1	0
0	1	1	0	1
0	1	1	1	1
0	1	1	1	1
0	1	1	1	1
0	1	1	1	1
0	0	0	1	1
1	1	1	1	1
0	1	1	1	1
1	1	1	1	1
0	1	1	1	0
1	1	1	1	1
1	1	1	1	1
0	1	1	1	1
1	1	1	1	1
0	1	1	1	1
0	1	1	1	1
0	1	1	1	1
1	1	1	1	1
1	1	1	1	1
1	1	1	1	1
1	1	1	1	1
1	1	1	1	1
1	1	1	1	1
0	1	1	1	1
0	1	1	1	1
0	1	1	1	1
0	1	1	0	1
1	1	1	1	1
0	0	1	0	1
1	1	1	1	1
1	1	1	1	1
0	0	1	1	0
1	1	1	1	1
1	1	1	1	1
1	1	1	1	1
0	1	1	1	1
0	1	1	1	1
1	1	1	1	1
1	1	1	1	1
0	1	1	1	1
0	1	1	1	0
1	1	1	1	1
1	1	1	1	1
0	1	1	1	1
0	1	1	1	1
1	1	1	1	1
0	1	1	0	0
0	1	1	1	1
0	1	1	1	1
0	1	1	1	1
1	1	1	1	1
1	1	1	1	1
1	1	1	1	1
1	1	1	1	1
0	1	1	1	1
0	1	1	1	0
1	1	1	1	1
0	1	1	1	1
0	1	1	1	1
0	1	1	1	1
0	1	1	0	1
1	1	1	1	1
0	0	1	1	1
0	1	0	1	1
1	1	1	1	1
0	1	1	1	1
1	1	1	1	1
0	1	1	1	1
1	1	1	1	0
0	0	1	1	1
0	1	1	1	1
1	1	1	1	1
1	1	1	1	1
1	1	1	1	1
1	1	1	1	1
0	1	1	1	1
1	1	1	1	1
0	1	1	1	0
0	0	1	1	1
0	1	1	1	1
1	1	1	1	1
0	1	1	1	1
1	1	1	1	1
0	1	1	1	1
0	1	1	1	1
0	1	1	1	1
0	1	1	0	1
1	0	1	1	1
0	1	1	1	1
1	1	1	1	1
0	1	1	1	1
0	1	1	1	1
1	1	1	1	1
0	1	1	1	1
0	1	1	1	1
0	1	1	1	1
1	1	1	1	1
0	1	1	1	1
0	1	1	1	1
1	1	1	1	1
0	1	1	1	1
1	1	1	1	1
0	1	1	1	1
0	1	1	1	1
0	1	1	1	1
0	1	1	1	1
0	1	1	1	1
1	1	1	1	1
0	1	1	1	1
0	1	1	1	1
0	1	0	1	1
0	1	1	0	1
0	1	1	1	1
0	1	1	1	1
1	1	1	1	1
1	1	1	1	1
1	1	1	1	1
1	1	0	1	1
0	1	1	1	1
0	1	1	1	1
0	1	1	1	1
1	1	1	1	1
0	1	1	1	1
1	1	1	1	0
0	1	1	1	1
0	1	1	1	1
0	1	1	1	1
1	1	1	1	1
1	1	1	1	1
1	1	1	1	1
1	0	1	1	1
1	1	1	1	1
0	1	1	1	1
1	1	1	1	1
0	1	1	1	1
0	1	1	1	1
1	1	1	1	1
0	1	1	1	1
0	0	0	0	1
0	1	1	1	1
1	1	1	1	1
1	1	0	1	1
0	1	1	1	1
0	1	1	1	1
0	0	1	1	1
0	1	1	1	1
0	1	1	1	1
0	1	1	1	1
1	1	0	1	1
1	1	1	1	1
0	1	1	1	1
1	1	1	1	1
0	1	1	0	1
0	1	1	1	1
1	1	1	1	1
0	1	1	1	1
1	1	1	1	1
1	1	1	1	1
1	1	1	1	1
1	1	1	1	1
0	1	1	1	1
0	1	1	1	1
0	1	1	1	1
1	1	1	1	1
0	1	1	1	1
1	1	1	1	1
0	1	1	1	1
0	1	1	1	1
0	1	1	1	1
0	1	1	1	1
1	1	1	1	1
1	1	1	1	0
1	1	1	1	1
1	1	1	1	1
1	1	1	1	1
0	1	1	1	1
0	1	1	1	1
0	1	1	1	1
0	1	1	1	1
0	1	1	1	1
0	1	1	1	1
0	1	1	1	1
1	1	1	1	1
0	1	1	1	1
1	1	1	1	1
1	1	1	1	1
1	1	1	1	1
1	0	1	1	1
0	1	1	1	1
0	1	1	1	1
0	1	1	1	1
1	1	1	1	1
0	1	1	1	1
0	1	1	0	1
0	1	1	1	1
1	1	1	1	1
1	1	1	1	1
1	1	1	1	1
0	1	1	0	1
1	1	1	1	1
1	1	1	1	1
1	0	1	1	1
1	1	1	1	1
1	0	1	1	1
0	1	1	1	1
0	1	1	1	1
1	1	1	1	1
0	1	1	1	1
0	1	0	0	0
0	1	1	1	1
1	1	1	1	1
0	1	1	0	0
1	1	1	1	0
0	1	1	1	1
0	1	1	1	1
0	1	1	1	1
0	1	1	1	1
1	1	1	1	1
1	1	1	1	1
1	1	1	1	1
1	1	1	1	1
0	1	1	1	1
1	1	1	1	1
0	1	1	1	0
1	1	1	1	1
0	1	1	1	1
0	1	1	1	1
0	1	1	1	1
0	1	1	1	1
0	1	1	1	1
1	1	1	1	1
1	1	1	1	1
1	1	1	1	1
0	1	1	1	1
1	1	1	1	1
0	1	1	1	1
1	1	1	1	1
1	1	1	1	1
1	1	1	1	1
0	1	1	0	1
0	1	1	1	1
0	1	1	0	0
0	1	1	1	1
0	1	1	1	1
1	1	1	1	1
1	1	1	1	0
1	0	0	1	1
1	0	0	1	1
0	1	1	1	1
0	1	1	0	1
1	1	1	1	1
0	1	1	1	1
0	1	1	0	1
0	1	1	1	0
0	1	1	1	1
0	1	1	1	0
1	1	1	1	1
1	1	1	1	1
1	1	1	1	1
1	1	0	1	1
0	1	1	1	1
0	1	1	1	1
0	1	1	1	1
0	1	1	1	1
1	1	1	1	1
0	1	1	1	1
0	1	1	1	1
1	1	1	1	1
0	1	1	1	1
0	0	1	1	1
0	1	0	1	1
1	0	1	1	1
1	1	1	1	1
0	1	1	1	1
0	1	1	1	1
1	1	1	1	1
0	0	1	1	1
1	1	1	1	1
0	0	1	1	1
0	1	1	1	1
1	1	1	1	1
1	1	1	1	1
1	1	1	1	1
0	1	1	1	1
0	1	1	1	1
0	1	1	1	1
1	1	1	1	1
1	0	1	1	1
0	1	1	1	1
0	1	1	1	1
1	1	1	1	1
0	1	1	1	1
0	1	1	1	1
1	1	1	1	1
1	1	1	1	1
1	1	1	1	1
1	1	1	1	1
0	1	1	1	0
0	1	1	1	0
0	1	1	1	1
0	0	1	1	1
0	1	1	0	1
1	1	1	1	1
0	1	1	1	1
1	1	1	1	1
0	1	1	1	1
1	1	1	1	1
0	1	1	1	1
0	1	1	1	1
0	1	0	1	1
0	1	1	1	1
0	1	0	1	1
0	1	1	1	1
0	1	1	1	1
0	1	1	1	0
1	1	1	1	1
0	1	1	0	1
1	1	1	1	1
1	1	1	1	1
1	1	1	1	1
0	1	1	1	1
0	1	1	1	1
0	1	1	1	1
1	1	1	1	1
0	1	1	1	1
1	1	1	1	0
1	1	1	1	1
0	1	1	1	1
1	0	1	1	1
1	1	1	1	1
1	1	1	1	1
0	1	1	1	1
0	1	1	1	1
0	1	0	1	1
1	1	1	0	1
1	1	1	1	1
0	1	1	1	1
1	1	1	1	1
0	1	1	1	1
0	1	1	1	1
0	1	1	1	1
1	1	1	1	1
0	1	1	1	1
1	1	1	0	1
0	1	1	1	1
1	1	1	1	1
0	1	1	1	1
0	0	1	1	1
0	1	1	1	1
1	1	1	1	1
0	1	1	1	1
0	1	1	1	1
1	1	0	1	1
0	1	1	1	1
0	1	1	1	1
0	1	1	1	1
0	1	1	1	1
0	1	1	1	1
1	1	1	1	1
0	1	1	1	1
0	1	1	1	0
0	1	1	1	1
1	1	1	1	1
0	1	1	1	1
0	1	1	0	1
0	1	1	1	1
0	1	1	1	1
1	1	1	1	1
0	1	1	1	1
0	1	0	1	1
1	1	1	1	1
0	1	1	1	1
0	1	1	1	1
0	1	1	1	1
0	1	1	1	1
1	1	1	1	1
0	1	0	1	1
1	1	1	1	1
0	1	1	1	1
0	1	1	1	0
0	1	1	1	1
1	1	1	1	1
1	1	1	1	1
0	1	1	1	1
1	1	1	1	1
1	1	1	1	1
0	1	1	1	1
0	1	1	1	1
0	1	1	0	1
0	1	1	0	1
1	1	1	1	1
1	1	0	1	1
0	1	1	1	1
0	1	1	1	1
0	1	1	1	1
0	1	1	1	1
1	1	1	1	1
1	1	1	1	1
0	1	1	1	1
1	1	1	1	1
0	1	1	1	1
0	1	1	1	1
0	1	1	1	1
1	1	1	1	1
0	1	1	1	1
0	1	1	1	1
1	1	1	1	1
1	1	1	1	1
1	1	1	1	1
1	1	1	1	1
0	1	1	1	1
0	1	1	0	1
0	1	1	1	0
0	1	1	0	1
0	1	1	0	1
0	1	1	1	1
1	1	1	1	1
0	0	0	1	1
0	1	1	1	0
1	1	0	1	1
0	1	0	1	1
0	0	0	1	0
0	1	1	1	1
0	1	1	1	1
1	1	1	1	1
0	1	1	1	1
1	1	1	1	1
1	1	1	1	1
0	1	1	1	0
0	1	1	1	1
1	1	1	1	1
1	1	1	1	1
0	1	1	0	1
0	1	1	0	1
0	1	1	1	1
1	1	1	0	1
0	1	1	1	1
0	1	1	1	1
0	1	1	1	1
1	1	1	1	1
1	1	1	0	1
0	1	1	1	1
1	1	1	1	1
0	1	1	1	1
1	1	1	1	1
1	1	1	1	1
0	1	1	1	1
0	1	1	1	1
0	1	0	1	1
0	1	1	1	1
1	1	1	1	1
0	1	1	1	1
1	1	1	1	1
1	1	1	1	1
0	1	0	1	1
0	1	0	1	0
1	1	1	1	0
1	1	1	1	1
1	1	1	1	1
1	1	1	1	1
1	1	1	1	1
0	1	1	1	1
0	1	0	1	0
0	1	0	1	0
0	1	1	1	1
0	1	1	1	1
1	1	1	1	0
0	1	1	1	1
0	1	1	1	1
0	1	1	1	1
0	1	1	1	1
0	1	1	0	1
1	1	1	1	1
1	1	1	1	1
0	1	1	1	1
0	1	1	1	1
1	1	1	1	1
1	1	1	0	1
1	0	1	1	1
0	1	0	1	1
0	1	1	1	1
0	1	1	1	1
0	1	1	1	1
0	1	1	1	1
1	1	1	1	1
0	0	1	1	1
0	0	0	1	1
0	1	1	1	1
0	1	1	1	1
0	1	1	1	0
1	1	1	1	1
1	1	1	1	1
0	1	1	1	1
1	1	1	1	1
0	1	0	1	0
0	1	1	1	1
0	1	1	1	1
0	1	1	1	1
0	1	1	1	1
0	1	1	1	1
1	1	1	0	1
0	1	1	1	1
1	0	1	1	1
0	1	1	1	1
0	1	1	1	1
0	1	1	1	1
1	1	1	1	1
0	0	1	1	1
0	1	1	1	1
0	1	1	1	0
0	1	1	1	1
1	1	1	1	1
0	1	1	1	1
1	1	1	1	1
0	1	1	1	0
1	1	0	1	1
1	1	1	1	1
0	1	1	1	0
0	1	1	1	1
0	1	0	1	1
0	1	0	1	1
0	1	1	1	1
0	1	1	1	1
1	1	1	1	1
0	1	1	1	1
0	1	1	1	1
0	1	1	1	1
0	1	1	1	1
0	1	1	1	1
0	1	1	0	1
0	1	1	1	1
0	1	1	1	1
1	1	1	1	1
0	1	1	1	1
0	0	1	1	1
1	1	1	1	1
0	1	1	1	1
1	1	1	1	1
0	1	1	1	1
0	1	1	1	1
0	1	1	1	1
0	1	1	1	1
1	1	1	1	1
1	1	1	1	1
0	1	1	1	1
0	1	1	1	1
0	1	1	1	1
1	1	1	1	1
0	1	1	0	1
1	1	1	1	1
1	1	1	1	1
1	1	1	1	1
1	1	1	1	1
1	1	1	1	1
0	1	1	0	1
1	1	1	0	1
0	1	1	1	1
1	0	1	1	1
0	1	1	1	1
1	1	1	1	1
0	1	0	1	1
0	1	1	1	1
1	0	1	1	1
0	1	1	1	1
1	1	1	1	1
0	1	1	1	1
0	1	1	1	1
0	1	1	1	0
0	1	1	1	1
0	1	1	1	1
1	1	1	1	1
1	1	0	0	1
1	1	1	1	1
0	1	1	1	1
1	1	1	1	1
1	1	1	1	1
0	1	0	1	1
1	1	1	1	1
0	1	1	1	1
0	1	1	1	1
0	1	1	1	1
1	1	1	1	1
1	1	1	1	0
1	1	1	1	1
0	1	1	1	1
1	1	1	1	1
0	0	1	1	0
0	1	1	0	1
0	1	1	1	0
1	1	1	1	1
0	1	1	1	1
1	1	1	1	1
1	1	1	1	1
0	1	1	1	1
0	1	0	1	1
0	0	1	1	0
0	1	1	1	1
0	1	1	1	1
0	1	1	1	1
1	1	1	1	1
1	1	1	1	1
0	1	1	1	1
0	0	1	1	0
0	1	1	1	1
1	1	1	1	1
0	1	1	1	1
0	1	1	1	1
0	1	1	1	1
1	1	1	1	1
0	0	0	0	0
1	1	1	1	1
0	1	0	1	1
0	1	1	1	1
1	1	1	1	1
0	0	1	1	1
0	1	1	1	1
0	1	1	1	1
0	1	1	1	1
1	1	1	1	1
0	1	1	1	0
1	1	1	1	1
0	1	1	1	1
0	1	1	1	1
0	1	1	1	1
0	1	0	1	1
0	1	1	1	1
0	1	1	1	1
0	1	1	1	1
1	1	1	1	1
1	1	1	1	0
0	1	1	1	1
1	1	1	1	1
1	1	1	1	1
0	1	1	1	1
1	1	1	1	1
0	0	1	1	1
0	0	1	1	1
1	1	1	1	1
1	1	1	1	1
0	1	1	1	1
0	1	1	1	1
1	1	1	1	1
0	1	1	1	1
0	1	1	1	0
0	1	0	1	1
0	0	1	1	1
0	1	1	1	1
0	1	1	1	1
0	1	1	1	1
0	1	1	1	1
0	1	1	1	1
1	1	1	1	1
0	1	1	0	1
1	1	1	1	1
0	1	0	1	1
0	1	1	1	1
1	1	1	1	1
1	1	1	1	1
0	1	1	1	1
0	0	1	0	1
0	0	1	0	1
1	1	1	1	1
0	1	1	1	1
1	1	1	1	1
1	1	1	1	1
0	1	1	1	1
1	1	1	1	1
0	1	1	1	1
0	1	1	1	1
1	1	1	1	1
0	1	1	1	0
1	1	1	1	1
1	1	1	1	1
1	1	1	1	1
1	1	1	1	1
1	1	1	1	1
1	1	1	1	1
0	1	1	1	1
1	1	1	1	1
1	1	1	1	1
0	1	1	1	0
1	0	1	1	1
0	1	1	1	1
0	1	1	1	1
0	1	1	1	1
0	1	1	1	1
0	1	1	1	1
0	1	1	1	1
1	1	1	1	0
1	1	1	1	1
0	0	1	1	1
0	0	1	1	1
0	1	1	1	1
1	1	1	1	1
0	1	1	0	1
0	1	1	1	1
1	1	1	1	1
1	1	1	1	1
0	1	1	1	1
1	1	1	1	1
0	1	1	1	0
1	1	1	1	1

## Sheet: Table 3
13. Which of the following sources have you received new information about the Coronavirus?
1;2;3;5;6
1
1
1;2;6
1;2;6
1
1;2;3;4;5;6
1;2;3;4;5
6
1;2;4;5;6
1;2;3;4;5;6
2;3;5;6
1;2;3;4;5;6
1;3;4;5;6
1;2;3;4;5;6
1;2;3;4;6
1;2;3;5;6
1;5;6
1
1;2;5;6
1;2
1;2;3;4;5;6
1;2;6
1;2
1
6
1;4;6
1
6
1;2;3
1;2;5;6
1;2;3;6
2
1;2;3;5;6
1;2;5;6
1;2;3;6
1;2;3;4;5;6
2
1;4;6
1;3;6
1;2;5;6
1;6
1;2;3;5;6
1;2;3;6
1;2;3;5;6
1;3;6
1;6
1;2;5;6
1;2;3;6
1
1;2;4;6
1;2;3;6
1
3;4;5;6
1;3;5;6
1
1;2;3;4;6
2
1
1;2
1;3;6
1;2;5;6
6
1;2;5;6
1;2;3;4;5;6
1;2;3;5;6
1;2;3;4;5;6
1;2;4;6
1;2;3;5;6
1;2;4;6
1;2;3;4;5;6
1
1;2;3;6
1;5
1;2;3;6
6
1;2;6
1;2;3;4;5;6
1
1;2;3;5;6
2
1;2
1;6
6
1;3;5;6
1;3
1
1;2
6
1
6
1;2;3;5
2;3;6
6
1;2;3
1;2;3;4;5;6
2;5;6
1
1;2;3;5;6
1;2;5;6
2;5
1;3;6
1;2;3
1;3;6
1
1;2;3;4;5;6
6
1;2;3;6
1;6
1;2;3;4;5;6
1
1;6
1;2;6
1;6
1;3;6
1;2
2;6
2
1;2;3;4;5;6
1;6
1;2;3;4;5;6
1;2;5;6
1;2;5;6
1;6
1;2;3;4;5;6
1;2;3;4;5;6
1;2;6
1
2;6
2;6
1;2;6
1;2;3;5;6
2;3;5;6
1;2;5;6
2;4;6
1;2;3;4;5;6
2
1;2;3;5;6
1
1;2;3;6
1;2;3;4;6
6
1;2;5;6
1;2;3;5;6
1;2;5;6
5
1;2;3;4;5;6
1
1;2;3;4;6
2
1;6
1;2
1;2;3;4;5;6
2;6
3;4;6
1;2;3;4;5;6
1;3;4;6
2;3;6
1;2
1;2;3;4;5;6
1;2;3;5;6
1;2;4;6
6
6
1;2;3
1;2;6
1;3;6
1;2;3;4;5;6
1;2;3;4;5;6
2;3;4;6
2;3;4;6
2;3;4;6
1;2;3;5;6
1;2
1;2;3;6
1;2;3;5;6
1;2;4;5;6
1;2;3;6
1;2;3
1
1
1;2;3
1;2;3;4;6
1;2
1;2;3;4;5;6
1;2;6
1;2;3;4;5;6
1;3
6
1;2;3;4;5;6
1;2;3;4;5;6
1;2;4;5;6
3;6
2;6
1;2;5;6
1;2;3;4;6
1;4;5;6
1;2
1;2;3;4;6
1;2;3;4;6
1;2;6
1;2;3
1;2
1;2;5;6
1;2;6
1;3;5
6
6
1;2;3;4;5;6
1;6
1;2;3;4;5;6
1;2;3;4;5;6
1
1;2;3;4;5;6
1;4;5;6
1;2;6
1;3;6
1;2;6
1;2;6
1;3;4;5;6
3
1;2;3;4;5;6
1;2;6
1;3;6
1;2;3;5;6
1;2;3;4;5;6
1;2;3;5;6
1;2;3;5;6
1;2;3;4;5;6
1;2;4;6
1;3;4;6
2
2
2
1;2;3;6
2;6
1
1;3;4;5;6
3
3;5;6
1;2;3;5;6
6
6
1;2;5;6
1;2;6
3;5;6
6
1;3
1;2;3;6
1;2;3;5;6
2
1;2;3;4;5;6
1;2
1;2;6
2
1;2;6
3;4;6
1;2;5;6
1;2;3;6
1;6
6
1;2;5;6
1;2;5;6
1
1;3;4;5;6
1;2;3;5;6
1;3;5;6
2;6
1;3;4;5;6
2
1;2;3;4;5;6
1;3;6
1;2;3;4;5;6
3
1;2;3;4;5;6
1;2;3;4;6
1;2;5;6
1;2;3;5;6
1;2;3;4;5;6
1;2;3;4;5;6
1;3;4;5;6
1
1;2
1;2
1;2;6
1;2;3;4;5;6
1;6
1;2
1
1;2
1
1;2;3;6
1;2;3;5;6
1;3;4;5;6
1;6
1;2;3;4
1;2;3;4;5;6
1;2;3;4;5;6
1;2;5;6
1;2;3;4;5;6
2
1
6
1;3;4;5;6
6
1;2;3;6
2;5;6
1
6
1;2;5;6
1;2;5;6
1;2;6
1;2;6
1;2;3;6
1;2;3;4;5;6
1;2;4;6
1
1;2;3;4;5;6
1;2;6
3;6
1;2;3;6
1;2;3;4;5;6
1;2
1;3;5
1;2;3;4;5;6
1;2;5;6
1;6
1;3;4;6
1;3;4;6
6
1;2;5;6
1;2;3;5;6
1;4;6
1;2;3;4;5;6
3
1;3;5
1;2;3;4;5;6
1;2;3;4;5;6
1;2
1;2
1;6
1;2;4;6
1;2;6
1;2;3;4;6
1
1;6
1
1
1;2
1
1;2;3;4;5;6
1;2;3;4;5;6
3;6
1;2;3;4;5;6
2
2;6
1;2;5;6
1;2;3
1
1
1;6
1;2;5;6
1
2
1;2;5
1
2;3;6
6
2;3;5;6
3
1;2;5;6
5;6
1
1
2;5;6
1;2;3;6
1;2;3;4;5;6
1;2;6
1;3;4;6
1;2;4
2
1;2;3;4;5;6
2;6
1;3
1;2;3;5;6
1;2;5;6
1;2;3;4;5;6
1;2;6
1;2;6
1;2;6
6
2
1
1;2;5;6
1;2;6
1;2
1;2;6
1;2;3;4;5;6
2;3;4;6
1
1;2;5;6
1;2;5;6
1;2;3;4;5;6
1;5;6
1;5;6
1;2;6
1;2;3;4;5;6
1;3;6
1;2;3;6
1;2;3;4;5;6
6
1;2;3
1
1;2;4;5;6
1
2;3;5;6
1
5;6
5;6
1;3;4;5
1;2;3;4;6
1;2;3;4;5;6
6
1;2;5
1;3;6
1;2;3
1;2;6
1;2;6
1;2;4;5;6
1;2;6
1;2
1;2;3;5;6
1;3;4
1;2;3;6
1;2;3;4;5;6
1;2;3;6
1;2
1;2;3;6
1;3;6
2
1;2;5;6
1;2;3;5;6
6
1;2;3
2;6
1;2;3;4;6
1;6
2;3
2
1;2;3;4;5;6
1;2;6
1;2;3;4;6
1;6
1;2
2;5;6
1;6
1;5;6
6
1;2;3;6
1;6
1;3
1;3;6
1
1;2;5
1;3
2;5
1
3
1;6
1;2;6
1;2;3;5;6
4;6
1;2;3;5;6
1;2;3;6
1;3;4;6
1;2;5;6
1;2;5;6
1
1;2;6
2
1;3
1;6
1;2
1
1;5;6
1;2;5;6
3
1;5;6
1;2;3;4;5
1;3;6
6
6
1
3;4;6
3;4;6
1;3;5;6
1;2;6
1;6
1;2;4;5;6
2;6
6
2;6
1;2;4;6
1;2;3;4;5;6
1;3;6
1;2
1;2;3;4;5;6
1;2;3;4;5;6
1;2;4;6
1;2;3;4;5;6
5
1;2;3
1;2;3
1
2;3;4;6
1
1;2;3;4;5;6
1
1;2;3;5;6
1;3
1;4;5;6
1;4;5;6
1;2;3;6
1
1;3;6
1;6
1;6
3
1;2;3;4;5;6
1;2
1;2;3;4;5;6
1;2;4;5;6
1;3
1;2;3;4;5;6
1;2;4;6
1;3
1;2;5;6
3
3
1;5;6
1;2
6
1
1
1;2;6
1;6
1;6
3
3
1;2;3;4;5;6
1;2;3;4;5;6
1;2;3;5;6
1;2;3
6
1;2;3
1;2;3;4;5;6
1;2;4;5;6
1;2;3;5;6
1;2;3
1;2;3;4;5;6
1;2;5;6
1;2;3;4;5;6
1;6
1;2;3;4;5;6
1;2;3;4;5;6
6
2;6
5;6
1
1;2;3;5;6
5
6
1;2;6
6
1;2;3;4;5;6
2;3;6
2;3;5;6
1
1
1;2;4;6
1;6
1;2;3;4;5;6
1;2;5;6
1
1;6
1;2;3;5;6
3
1
1;3
2
1;2;3;4;5;6
1;2;3;4;5;6
1;2;5;6
1;2;5;6
1;2;4;5;6
6
1
2;3
1;2;3;5
3;4;6
1;2;5
1;2;3;4;5;6
2
1;2;4;6
1
1;2;3;4;5;6
1
1
1;2;3;6
1;2;3;4;5;6
1;2;3;6
1;2
1
1;2;4;6
1;2;3;4;5;6
1;2;6
1;2;5;6
2;3;5;6
1;3;6
1;4;6
2;6
1;2;6
1;2;3;4;5;6
1;2;3;4;5;6
1;2;3;4;5;6
1;2;3;4;5;6
3
6
1;2
1;6
1;2
1;2;6
1;2;6
6
1;2;6
1;2;3
1;6
1;2;3;6
1;2;6
1
1;2;3;4;5;6
1;2;5;6
1;2;3;4;5;6
1
1;2;3
6
1;2;6
1;2;6
1;2;3;4;5;6
1;2;5;6
1
1;2
1;2;5;6
1;2;5;6
1;2;5;6
1
6
1;2;3;5;6
1
1;3;5
1;6
6
1;2;6
1;2;5;6
1;3
1;2;6
1;2;3;4;5;6
1
1;2;5;6
1;3
1;2;3;4;5;6
1;6
1;2;3;4;5;6
1;6
1;2
1;2;3;4;5;6
1
1;2;5;6
1;2;3
1;3;6
1;5
2
1;2;6
1
1;2;6
1
1
1;2;3;4;5;6
1;2;3;4;6
1;2;4;5;6
1;3;6
1
6
2;6
1;2;3;4;5;6
1;2;4;6
1;2;3;4;5;6
1;2;3;4;5;6
1
1
1
1
1;3;6
1;2;6
1;2;6
1;2
1;2;3;4;5;6
1;2;3;4;5;6
1;2;5;6
1
1;3;6
1
6
1;2;3;5;6
3;4;6
1
1;2;3;6
1;2;3;5;6
1
1;2;3;6
1;2;3
1;2;6
1;2;3
1;2;4;5;6
1;3;6
1;2;6
1;2;3;6
1;6
1;2;5;6
1;2;3;5;6
1;2;3;4;5;6
1;2;4
1;2;6
1
1;5
1;2;3;6
1;4;5
1;2;6
1;2;6
1;3;4;5;6
1
5
1;2;5
1;2;5;6
1;2;5;6
1
1;2;6
1;2;3;4;5;6
1;4;5;6
1;2;3;4;5;6
2
1;6
1;2
1;2;4;6
1;2;3;4;5;6
1;2
1;6
1;3
1;2;3
1;2;6
6
1;2;6
1
2
1;2;3;4;5;6
1
1
1;2;5
1;2;4
1;2;4;5;6
1;4;5
1;2;6
1;6
1;2;3;4;5;6
1;4;6
1;2;3;4
1;2;3
1;2;5;6
1;3;4
1;3
1;2;5;6
1
1;2;3;6
1;2;3;4;5;6
1;2;3;6
1;2;4;6
1;2;3;4;5;6
1;6
1;2;3;6
1;2;3;5;6
1;2;3;4;5;6
1;2;3;4;6
1;2;6
1
1;4;6
1;2;3;4;5;6
1;2;6
1
1;2;3;4;5;6
1;6
1;2;5;6
1
1
1;3;6
1;3;4;6
2;6
1;2;3;4;5;6
3
1;2;3;4;5;6
1;2;4;5;6
1;2;3;4;5;6
1;2;6
1;3;5
1;6
1;3;5
1;3;4;6
6
1
1;2;3;4
1;3;6
1
1;2;3;4;5;6
1;2;3;5;6
1;2;3;6
1;2;4;6
1;2
1;2;3
1;2;4;6
1;2;3;4;5;6
1;2;3;6
3
1;2;6
1;2;3;4;5;6
1;2;4;5;6
1;2;4;5;6
1;2;4;5;6
2
1;2;6
1;2;6
1;2;5;6
1;2;3;5;6
1;2;3;4;5;6
2
1;2;3;4;6
1;2;3;6
1;2;3;5;6
2
1;4;6
1
1;2;4;5;6
1;2;6
1;2;3
1;5;6
3
1;2
6
1;2;3;6
1;2;3;4;5;6
1;2;3;5;6
1
1;2;3;5;6
1;2;6
1;2;5;6
1
1;2;3;5;6
1;2;3;6
1
1;2;3;6
1;2
1
1;2;3;4;5;6
6
1;2;3;6
1;2;3;5;6
1;2;6
1;2;3;5;6
1;2;3;4;5;6
1;3;4;6
1
1;3;5;6
1;2;6
1
1;3;6
1;2;3;4;5;6
1;2;3;4;6
1;2;3;4;5;6
1
1;2;6
1;2;3;4;5;6
1;2;4
1;2;3
1;2;3;6
6
1;2;3;6
2
1;2
1;2;5;6
1;2;4;6
1;2;4;6
1;2;3;4;5;6
1;5;6
1
1
1;2;3;4;5;6
1
1;3;4
1
1;2;5;6
1;2;3;4;5;6
1;2;5;6
1;2;3
3
1;2;3;4;5;6
1;3;4;6
1;2;3;4;5;6
1;2;4;5;6
1;2;3;4;5;6
2
6
1;2;3;6
1;5;6
1;2;3;5;6
1;2;3;5;6
1;3;6
6
1;3;6
2;6
1
1
1;2;5;6
1;3;4;6
1;2;5;6
1;2;3;4;5;6
1;2;5;6
1;2;6
1;2;3;4;5;6
1;2
1;2;3;4;5;6
6
1;2;3;6
1;2
6
1;2;3;4;5;6
1;2;6
1;2;3;4;6
1;2;4;5;6
1
1;2;6
1;2;3;4;5;6
1;2;3;4;5;6
1;2;3;6
1;3
1;2;3;4;5;6
2;6
1;2;4;6
1;3;4
1;3;4
1;2;3;4;5;6
1;3;6
1
3
1
1;3;4;5;6
2
1;2;3;4;5;6
2;6
1
1;2;3;4;5;6
5;6
1;2;5;6
1
6
1;2;3;4;5;6
1;2;3;4;5;6
1;2;6
1;2;3;4;5;6
1;6
1;3;4;5;6
2;5;6
1;3;4;6
1;2;3;4;5;6
1
1;3;5;6
1;2;3;5;6
1;2;3;4;5;6
1;2;5;6
1;3;5;6
1
3
6
1;5;6
1;6
1
1;2;6
1;6
1;2;5;6
1;2;6
1;2;3;5;6
2
1;2;4;6
1;2;5;6
1
1;3;6
6
1;2;3;4;5;6
1;2;6
3
1;2;6
6
1;2;3;5;6
1;2;3;6
1;3;4;6
1;3;4;6
1;2;6
1;6
1;2;5;6
1;6
1;2;3;4;6
3;6
6
1;3;6
6
1
1;2
1;2;3;5;6
1;2;3;4;5;6
1;2;6
1;6
1;2;6
6
1;2;5;6
1
1;2;3;4;5;6
1
1;2;3;4;6
1;2
1;2;6
1;2;3;4;5;6
1;2;3;4;5;6
1;2
1;2;3;4;5;6
1;2;3;4;5;6
1;2;3;4;5;6
6
6
1;2;3;4;5;6
1;2;3;6
1;2;3;4;5;6
1;3;6
1;2;3;4;5;6
1;3
1;2;3;4;5;6
1;2;3;4;5;6
6
1;5;6
1;3;6
4
1;3;6
2;3;5;6
1
3;4;6
1;3;6
1;2;5;6
1;2;3;4;5;6
3
1
3
1;2;3
3
3
1;3
1;2;5;6
1;2;5
3
1;2;3;5;6
1;3
3
2;5;6
1;2;3;4;5;6
1;2;3;5;6
1;2;5;6
1;2;4;6
1;2;4;6
1
1;2;3;6
1;2;5;6
1;6
1;2;3;5;6
1;2;3;5;6
1;2;3;4;5;6
1
1;2;3;4;5;6
3;6
1;3
1;2;3;4;5;6
1;2;5;6
1
1;2;3;4;5;6
1;2;5;6
1;2;3;4;5;6
6
1;2;6
1;2;4;5;6
1;2;6
1;3;6
1;2;3;6
3;4;6
1;2;3;6
1;2;3;4;5;6
1;2
1
1;2;3
1;2;3;4;5;6
1;2;6
1;3
1
3;6
1;2;6
1;2;6
2;3;6
1;2;5;6
1;2
1;2;3;5;6
1;2
2
2
1
1;2;6
1;2;3
3
1;3;6
1;2;3;4;5;6
2
2;3;6
2;6
1;4;5;6
1;2
1;3;6
1
1;2;5;6
1;2;5;6
1;2;3;4;5;6
2
1;2;3;5;6
1;3;6
3
1;2;4;5;6
1;2;4;6
1;2;5;6
2;3;6
1
1
1
1
1
4
1;2;3;5;6
1;2;3;4;5;6
1;4;6
1;5;6
1;2;3;6
1;3
1;2
1;2;3;4;5;6
1;2;3;4;5;6
1;4;6
2
1;3;4;5;6
1;2;5;6
1;2;3;6
1;2;3;4;5;6
2;3;6
1;2;5;6
1;2;3;6
4
4
1;2;3;4;5;6
1;5;6
1;2;5;6
1;2
1;6
1;2;3;4;5;6
1;2;3;4;5;6
1;2;6
6
1;2;3;5;6
1;6
1;2;4;6
1;2;3;4;5;6
1
1;5;6
3
1;2;3;4;5;6
1;2;4;6
1;2;3;4;6
1;2;6
2;3
1
1;2;3;4;5;6
1;2;6
1;2;3;4;5;6
2
1;6
2
1;3;4
6
1;2;3;4;5;6
1;2;3;5;6
1;2;5;6
2
3
1;5;6
3;5;6
1;2;3;4;5;6
1;2;5;6
1
1;2;3
1;3;6
3
1;6
1;2;3
1;5;6
2;3;5;6
1;5;6
1;2;3;4;6
1;2;6
3
1;2;3
1;4;5;6
1;3;6
1;2;4;6
1
1;2;3;5;6
2;3;5;6
1;2;3;5;6
1;2;3;4;6
1;6
1;6
1
1;2;3;4;5;6
1
3;6
1;2
1;6
1;2;3;5;6
1
4;6
1;2;3;4;6
2;3;6
1;6
1;2;4
6
2;5;6
1;2;3;4;6
1;2;3;5;6
1;2;5;6
1;2;5;6
1
1;2;3;4;5;6
1;2;3;4
1;2;6
1;2;3;4;5;6
1;2;6
1;3;4;5
1;3;4;6
2
1;5;6
1;3;4;5;6
1
1;2;3
1;5
1;2;5;6
1;2;3;6
1;2;3;4;6
2;3;6
1
1;2;3;5;6
1;3;4
1;2;3;4;5;6
1;4
2
1
1;6
1;2;3;6
1;2;3;4;5;6
2
6
6
1;3;5;6
6
1
1
1;2;3;4;5;6
2;3;5;6
3
1;2;3;6
1;6
1;2;5;6
2;6
1
1;2;5;6
1;2
1
1;2;5;6
1;2;3;4;5;6
1;2;3;4;5;6
1;2
6
1;5;6
3
2;3;5;6
1;2;3;4;5;6
1;3;4;5;6
1;2;4;5;6
1;2;3;4;5;6
1;2;3;4;5;6
1;2;5;6
1;2;5;6
1;2;6
1;2;6
1;4
1;2;3;5;6
1;2;3;5;6
1;2;3;4;5;6
1;2;3;6
6
1;2;6
1;2;3;4;5;6
2;3;4;5;6
2;3;6
1;2;6
1;2;3;5;6
2
1;2;3;6
1;2;3;6
1;2;3;5;6
1;6
1;2;3;6
1;2;3;5;6
1;2;3;5;6
1;2;3;5;6
2;3;6
1;2;3;5;6
1;2;3;4;5;6
1;2;3;4;5;6
1;6
1;6
1
1;6
1;2;3;5;6
1;2;5
1;3;4;5;6
1;2;3;5;6
1;2;3
1;2;5;6
1;2;6
1;2;3;4;5;6

## Sheet: Table 4
14 It really bothers me when people sneeze without covering their mouths	15. I prefer to use hand sanitizer or wash my hands after shaking someone’s hand	16. I avoid touching door handles and stair case railing at public locations	17. I dislike wearing face mask	18. I want people’s temperature to be taken before they enter public places	19. I don’t mind going to very crowded places	20. I would self-isolate myself at home if needed	21. I frequently use hand sanitizer after shaking someone’s hand	22. I avoid going to public places	23. I have changed the way I live my life because of Coronavirus
7	7	7	4	7	2	7	5	3	7
7	7	7	2	2	1	7	7	7	6
7	7	7	7	7	1	7	7	7	7
7	7	7	1	7	2	7	7	7	7
7	5	4	7	4	7	3	7	7	3
7	7	7	3	7	1	7	7	7	7
7	7	7	1	7	1	7	7	7	7
7	7	7	1	7	1	7	7	7	7
7	7	7	1	6	3	6	6	6	2
1	7	7	1	7	1	7	7	7	7
7	7	7	1	7	1	1	7	7	7
7	1	7	1	1	1	7	7	7	7
1	7	7	1	7	1	7	7	7	7
7	7	7	1	7	1	7	7	7	7
4	3	5	4	2	5	5	6	4	4
7	7	3	5	5	1	5	7	7	5
7	7	7	1	4	1	7	7	7	7
7	7	7	7	7	1	7	7	7	7
7	7	7	4	7	1	7	7	7	4
7	5	7	1	1	5	7	4	1	4
7	6	1	7	5	2	5	6	1	1
3	4	3	2	4	2	5	2	6	2
5	4	4	3	3	3	6	4	5	4
7	7	7	7	7	1	7	7	7	7
7	7	7	1	4	1	1	7	7	7
7	7	7	7	5	1	7	7	7	7
7	7	7	5	6	1	7	7	7	5
7	7	7	4	7	1	7	7	6	5
5	7	4	7	5	5	1	6	1	1
7	7	7	2	7	1	7	7	7	7
7	7	7	1	7	1	7	7	7	7
5	7	7	5	1	4	4	4	4	7
7	7	7	1	4	1	7	1	7	4
7	7	7	2	3	2	7	7	7	7
6	5	5	5	6	2	7	5	6	6
7	7	7	1	4	1	7	7	4	7
7	7	7	7	1	1	7	7	7	1
7	2	2	7	2	1	1	7	7	1
6	7	1	2	6	1	6	2	4	6
7	7	7	1	2	1	7	7	7	7
6	4	7	5	4	1	7	6	5	7
7	7	7	1	7	1	7	7	7	7
4	2	2	6	2	3	4	2	3	2
7	7	7	1	3	4	7	7	4	4
7	7	7	1	7	2	7	7	1	7
7	7	7	3	7	1	7	7	7	7
7	7	7	6	7	1	6	7	7	3
7	7	7	5	5	1	4	4	6	7
6	7	4	1	7	1	1	5	4	5
7	7	7	1	1	7	7	7	7	7
5	7	6	6	7	1	7	7	7	7
7	1	7	1	1	7	7	7	7	7
7	6	5	5	4	4	6	5	5	5
7	7	7	4	4	1	7	7	5	7
7	5	6	7	5	1	5	1	7	7
2	2	2	7	1	5	1	2	7	3
3	7	7	4	7	1	6	7	7	6
7	7	7	1	7	1	7	7	7	7
4	4	4	5	6	6	6	5	5	4
4	6	6	2	5	5	7	6	6	6
7	7	3	6	6	6	6	6	6	7
4	4	4	7	7	4	3	2	3	3
6	7	7	1	7	1	7	1	7	7
2	2	2	5	3	5	4	2	3	3
4	3	2	6	2	3	6	6	4	4
4	5	5	5	4	1	6	5	6	5
6	7	7	1	7	1	6	7	6	7
7	7	7	7	7	1	7	7	7	1
7	6	7	6	5	1	6	3	7	5
7	1	1	7	7	1	7	1	7	7
7	7	7	4	7	1	7	7	7	7
7	7	7	7	3	1	6	6	7	7
7	7	7	1	4	1	7	7	7	7
3	3	1	1	1	3	4	1	7	1
7	7	7	7	7	1	7	7	7	7
4	4	4	7	6	6	6	5	6	6
6	1	7	7	7	1	7	7	7	7
7	6	7	1	6	1	7	7	7	7
7	7	7	1	7	1	7	7	7	7
6	4	6	2	2	1	7	4	1	6
4	5	5	5	6	4	5	4	6	5
2	2	4	1	7	1	7	2	7	1
7	7	7	1	5	1	7	7	5	7
7	5	6	1	4	1	7	2	2	2
1	2	3	4	5	6	7	1	2	4
6	7	5	5	5	1	7	5	5	5
3	1	1	7	1	6	7	7	7	1
7	6	6	4	7	6	7	6	7	7
7	7	4	7	7	3	7	7	7	7
6	5	4	4	5	2	5	3	5	5
4	7	7	5	7	1	1	5	7	1
7	7	7	1	7	1	7	7	7	7
4	7	7	3	7	3	7	7	6	3
5	3	1	1	1	1	7	6	2	1
7	7	7	7	7	1	7	7	7	1
7	7	7	1	7	1	7	7	7	7
7	7	7	6	4	1	7	1	5	2
7	7	7	3	2	1	2	4	7	3
7	6	6	3	2	6	4	7	5	7
7	7	7	7	7	1	7	7	7	7
6	3	3	2	2	3	2	2	2	4
7	7	7	1	7	1	7	7	7	7
3	7	7	5	3	1	1	7	7	5
1	1	2	7	1	7	3	2	1	1
7	6	7	1	7	1	7	2	7	7
7	7	7	7	7	1	7	7	7	7
6	4	2	7	2	4	5	3	3	3
7	7	7	1	7	1	7	7	7	7
7	7	6	1	2	2	7	4	6	7
7	7	7	1	4	1	7	7	7	7
7	7	1	1	7	1	7	7	7	7
1	1	1	7	7	7	7	1	7	1
7	7	7	1	4	1	7	7	4	7
7	5	7	7	5	1	7	7	7	7
6	6	5	1	1	1	1	4	5	5
7	7	7	5	7	1	7	1	7	7
4	7	7	3	4	3	4	6	4	5
4	7	6	2	7	1	6	7	6	5
6	7	4	2	6	1	7	6	7	6
7	1	7	3	1	1	7	7	7	7
7	7	3	2	7	2	7	6	7	7
6	5	6	4	5	3	7	4	7	7
7	7	7	5	7	1	7	7	5	7
2	2	2	1	1	1	2	2	2	2
3	1	1	4	2	4	6	1	2	1
7	7	7	1	3	1	7	6	4	6
7	7	7	1	7	1	7	7	7	7
3	3	6	4	4	6	5	5	4	3
5	6	7	6	7	1	7	7	7	7
5	6	7	6	7	1	7	7	7	7
7	7	7	7	7	1	7	7	7	7
4	2	2	4	4	1	7	7	7	7
5	4	5	5	1	1	2	3	4	2
7	7	7	1	4	1	7	7	7	7
7	7	7	7	1	1	7	7	7	7
7	6	6	6	4	1	7	6	7	6
4	4	7	7	7	1	7	6	7	3
7	7	3	2	1	1	7	5	4	5
7	7	7	1	7	1	7	7	7	5
5	5	7	7	7	3	6	6	4	4
7	7	7	4	5	1	7	7	7	7
7	7	7	4	7	1	7	4	7	4
7	7	7	1	7	1	7	7	7	7
6	6	4	3	4	2	6	7	4	4
7	7	7	1	7	1	7	5	7	6
3	3	4	1	7	3	1	2	2	1
5	5	6	3	7	1	7	5	6	5
7	7	7	1	7	1	7	7	7	7
7	7	7	1	7	1	7	1	7	7
4	6	6	2	5	2	6	5	6	5
7	7	7	4	2	1	7	4	5	4
7	1	7	4	3	2	5	6	6	6
7	7	7	2	5	1	7	7	7	7
7	7	7	6	7	1	6	7	7	5
3	7	7	3	6	4	7	7	7	7
7	7	3	7	4	1	5	7	7	7
4	4	5	5	5	2	6	5	6	6
7	7	7	1	4	1	7	4	7	7
7	5	6	1	5	1	7	7	6	6
7	7	5	6	4	1	7	7	7	7
6	6	6	4	7	1	7	7	7	7
6	6	5	4	7	1	6	2	7	7
7	4	3	6	7	7	7	1	1	1
7	7	7	4	1	1	7	7	7	2
7	7	7	1	7	1	7	7	7	7
6	6	6	5	6	4	5	4	6	6
4	5	7	2	1	1	6	6	6	7
7	7	6	1	7	1	7	7	6	6
6	5	7	4	7	2	7	4	7	7
6	7	7	5	4	2	7	7	6	7
6	7	7	5	4	2	7	7	6	7
6	7	7	5	4	2	7	7	6	7
7	3	4	7	5	6	7	5	6	1
7	7	7	1	7	7	7	7	1	1
7	7	7	2	6	5	6	6	6	1
7	7	7	4	6	1	7	7	7	7
7	7	6	1	6	1	1	7	2	5
7	7	7	1	7	1	7	7	7	6
7	7	7	4	7	1	7	7	5	6
7	7	7	7	7	4	3	4	4	4
7	7	7	1	7	1	7	7	7	7
7	7	7	1	7	1	7	7	7	7
7	7	5	1	7	1	7	7	7	2
7	1	7	4	4	4	5	4	4	4
7	7	6	4	7	1	7	7	7	7
7	5	7	7	1	5	7	6	1	5
5	5	5	3	5	3	5	5	3	4
7	7	7	1	7	1	7	7	7	7
4	7	7	6	7	1	7	7	6	7
7	7	7	1	7	1	7	7	7	7
5	5	6	2	5	1	7	6	5	6
7	7	7	6	7	1	1	7	7	7
7	7	6	3	7	7	7	7	7	7
7	7	7	1	7	1	7	7	7	7
7	7	7	1	7	1	7	7	7	7
7	7	7	1	7	1	7	1	7	7
5	4	7	6	7	1	7	5	7	7
7	7	7	6	7	1	7	7	7	7
7	7	7	1	7	1	7	6	7	7
7	7	7	1	7	1	7	6	7	7
7	7	7	5	6	1	7	4	5	7
7	7	7	6	7	1	7	7	7	2
7	7	7	4	7	1	4	1	1	1
6	5	5	6	6	3	6	2	6	5
3	7	4	7	7	1	7	4	7	6
7	7	7	1	1	1	1	7	1	1
7	7	1	1	7	1	7	7	7	7
6	7	5	5	6	1	6	1	6	7
7	7	7	1	7	1	7	7	7	7
2	1	1	1	2	3	7	1	1	5
6	7	6	4	2	2	6	7	6	6
7	7	7	7	6	2	7	7	6	4
7	7	7	1	7	1	7	7	7	7
7	5	4	7	7	4	7	5	6	7
7	4	4	2	7	1	7	4	3	7
2	6	7	1	6	2	7	7	6	7
7	4	1	7	1	1	1	3	5	5
7	7	7	1	7	1	7	7	7	7
7	7	6	2	7	2	7	6	6	7
6	7	6	1	7	1	7	6	6	3
7	7	7	4	7	1	7	7	7	4
7	4	5	6	7	1	7	4	7	7
1	7	7	7	5	7	3	1	7	7
6	7	7	3	7	1	7	6	7	7
6	7	7	4	6	3	7	7	6	6
7	5	7	1	3	1	7	6	7	7
6	5	6	1	5	1	5	6	6	6
7	6	6	6	4	7	7	6	2	6
4	3	4	7	4	3	7	4	5	7
7	7	6	1	7	1	7	7	7	7
7	7	7	1	7	1	7	7	7	7
7	7	4	6	7	3	7	6	6	7
6	7	7	4	7	2	5	6	7	7
5	6	6	2	2	1	5	5	5	5
5	4	3	5	5	1	1	3	1	7
5	5	7	4	7	1	7	5	7	4
7	7	7	1	7	2	7	7	7	5
7	7	7	1	1	1	7	7	7	7
7	7	6	2	3	1	4	6	6	1
7	7	7	4	7	2	7	7	7	7
7	7	7	7	7	1	7	7	7	7
7	7	7	1	7	1	7	7	7	7
7	7	7	1	7	1	7	7	4	2
7	5	4	4	4	5	7	3	5	6
7	7	7	1	7	1	7	7	2	7
3	6	7	7	7	1	7	2	5	7
6	5	4	6	4	2	7	4	7	4
7	7	7	1	1	1	7	7	7	7
7	7	7	7	6	7	7	7	7	7
5	4	4	4	4	4	6	4	6	2
6	5	7	1	4	1	5	4	5	2
7	7	7	7	7	1	7	7	7	7
4	7	7	3	7	1	7	3	7	7
7	5	3	1	1	4	7	5	4	3
7	7	7	7	7	7	7	7	7	7
7	7	7	5	4	2	7	7	7	7
4	5	7	7	7	2	7	7	7	2
5	4	5	6	7	5	7	4	3	6
4	3	4	5	4	6	7	3	6	6
6	4	4	5	3	4	4	4	4	3
4	1	1	3	1	1	7	4	7	2
7	7	7	6	4	1	4	7	5	7
3	5	3	4	3	2	3	3	3	4
7	4	1	4	4	4	7	4	4	7
6	7	7	5	7	1	7	1	7	2
4	6	3	6	5	2	6	4	6	5
4	6	4	7	5	2	6	1	5	1
7	7	3	7	1	1	7	3	5	1
7	7	7	1	7	2	7	4	3	7
7	7	4	7	3	3	7	4	4	7
6	6	4	4	3	2	6	2	7	7
5	5	7	5	5	5	5	5	4	3
7	5	6	2	5	2	7	6	6	7
7	5	7	1	3	1	6	7	7	7
7	7	7	2	7	1	7	7	7	7
6	7	7	3	4	1	7	6	7	7
7	4	7	2	7	3	7	4	6	5
7	4	5	1	7	1	6	5	7	7
4	4	4	7	4	4	4	4	4	4
5	4	5	2	6	1	6	3	6	1
7	7	7	7	6	1	7	6	7	7
4	2	3	7	5	4	3	3	4	4
7	7	5	4	4	2	7	5	5	4
7	7	5	4	4	2	7	5	5	4
7	7	7	1	7	1	7	7	7	7
7	7	7	7	1	1	7	7	7	7
5	5	7	7	4	4	7	7	7	5
5	3	6	3	7	3	7	4	7	7
4	1	7	7	4	1	7	1	7	7
7	7	1	7	7	4	1	5	3	3
4	1	7	7	4	1	7	1	7	7
5	6	5	4	5	6	6	5	5	4
7	7	7	1	7	1	7	7	7	3
7	7	7	4	7	1	7	7	7	7
7	7	2	1	7	7	2	7	7	1
5	6	5	1	1	4	6	3	4	6
3	4	3	2	7	1	7	7	7	7
3	4	3	2	7	1	7	7	7	7
5	7	7	3	5	1	7	2	7	7
5	5	3	7	7	1	7	7	7	7
6	6	6	6	6	1	2	7	7	7
7	1	7	1	1	1	7	7	7	7
1	7	7	4	4	1	3	3	1	3
7	7	3	7	5	1	7	7	7	5
4	3	2	4	2	2	4	2	3	5
7	7	7	7	7	1	7	7	7	7
6	5	2	7	3	1	7	1	3	3
7	7	7	1	7	4	7	7	4	5
7	6	7	2	5	7	7	7	6	6
5	5	5	1	7	1	5	6	7	7
7	7	7	7	4	4	4	4	4	4
6	5	6	5	5	3	7	6	5	5
2	2	4	2	6	2	3	4	4	3
7	7	6	1	7	1	7	7	7	7
5	7	5	4	7	4	7	4	4	7
7	7	7	4	5	1	1	4	2	1
7	7	6	1	5	1	7	7	7	7
5	7	5	4	7	4	7	4	4	7
7	5	7	4	7	5	7	4	4	7
6	6	5	1	7	1	2	7	6	7
6	7	7	4	7	1	7	7	7	6
5	7	7	2	4	1	7	4	7	7
7	7	7	7	7	1	7	7	7	7
7	7	7	4	4	5	7	7	5	5
7	7	7	5	4	7	7	7	7	7
7	6	3	4	2	1	6	6	5	7
4	1	1	7	7	1	4	1	7	1
5	6	6	4	7	3	7	6	7	7
5	6	6	4	7	3	7	6	7	7
7	7	7	1	7	1	7	7	7	7
4	4	4	4	6	5	4	4	4	4
7	7	7	7	7	7	5	6	3	5
7	7	7	3	7	1	7	6	7	7
6	5	5	1	7	1	7	2	7	7
7	7	7	1	2	1	7	4	7	7
7	7	7	4	7	3	7	7	7	7
5	5	5	1	7	4	7	5	7	5
7	7	7	7	1	1	7	7	7	7
7	7	7	7	7	1	4	4	7	1
7	7	7	7	7	1	4	4	7	1
2	3	4	7	2	4	4	1	3	3
6	4	6	2	6	2	6	6	6	6
7	1	7	1	7	1	7	1	7	7
7	7	7	6	5	3	7	7	5	1
4	7	7	1	7	4	7	7	7	7
4	7	2	4	2	1	7	4	7	1
1	7	1	7	1	1	7	1	7	1
7	7	7	7	7	1	7	7	7	1
5	4	2	2	5	3	7	5	4	3
4	7	7	4	7	1	7	5	7	7
7	4	3	2	1	1	6	4	2	1
7	5	6	4	5	6	7	5	1	2
7	7	7	7	7	1	7	7	7	7
7	6	3	6	7	1	7	7	7	7
7	7	7	1	7	1	7	7	7	7
7	7	5	6	3	2	7	7	6	6
4	4	1	1	4	4	4	1	1	1
7	7	7	5	3	7	2	2	1	1
7	7	7	2	7	1	7	7	5	7
6	7	7	6	7	1	3	7	5	4
7	7	4	7	7	1	7	7	7	7
7	7	7	7	4	1	7	7	7	7
7	7	5	1	5	2	7	7	7	7
7	4	2	5	7	1	7	3	5	6
7	7	6	5	3	2	3	3	5	7
6	7	7	4	5	2	7	6	7	7
7	7	7	4	7	1	7	7	7	7
7	7	1	7	7	1	7	7	7	7
6	7	7	1	4	1	7	7	7	7
7	7	7	1	7	1	7	7	7	7
7	1	7	1	7	1	7	7	7	7
7	7	7	1	7	7	7	1	7	7
4	7	7	2	7	1	7	7	7	7
5	7	1	7	7	7	1	7	7	7
7	1	7	1	7	1	1	1	7	1
7	7	7	2	6	1	7	7	7	2
7	7	7	1	7	1	7	7	7	7
5	7	6	3	7	4	7	3	6	5
6	7	7	4	7	1	7	7	7	7
7	7	7	1	1	1	7	7	7	7
7	4	7	4	7	4	7	5	3	7
7	7	7	2	7	1	7	4	6	6
7	7	7	1	7	1	7	7	7	7
7	7	7	1	4	1	2	7	6	6
7	7	1	1	1	1	7	7	7	7
7	7	7	7	7	5	5	7	4	1
7	7	7	7	7	1	7	7	7	7
6	6	6	5	6	2	6	6	6	6
6	6	6	5	6	2	6	6	6	6
6	6	6	5	6	2	6	6	6	6
6	6	2	2	5	2	2	6	6	4
7	7	4	4	7	1	7	5	4	7
2	2	2	6	2	2	6	2	2	3
7	5	3	1	4	1	7	5	4	5
7	4	4	2	2	6	5	4	5	5
7	7	7	2	1	3	3	5	5	5
6	6	6	5	7	1	7	6	5	6
7	7	7	1	7	1	7	7	7	7
7	5	7	1	5	1	7	4	6	7
7	7	7	1	7	1	7	7	7	7
5	7	2	7	7	5	2	1	5	1
5	7	2	7	7	5	2	1	5	1
4	6	7	3	4	3	7	3	6	6
7	7	7	1	7	1	7	7	7	7
7	7	7	1	7	1	7	7	7	7
4	7	6	4	7	1	7	7	7	7
1	7	7	1	1	1	7	7	7	7
6	7	7	1	5	1	7	6	7	7
7	6	1	1	7	1	1	6	7	6
7	7	7	1	1	1	7	7	7	7
5	4	3	3	6	1	7	5	6	6
7	7	7	7	1	7	7	7	1	7
6	7	7	6	7	1	3	7	7	2
4	4	7	3	4	5	6	6	5	7
7	7	7	1	1	1	7	7	7	7
6	4	6	4	6	2	4	1	5	6
7	7	6	3	6	1	5	5	6	6
3	2	2	7	2	6	6	2	2	1
3	2	2	7	2	6	6	2	2	1
7	4	1	3	5	4	6	2	5	5
6	6	3	2	1	2	3	7	2	7
7	3	7	6	7	3	5	4	7	7
7	7	7	1	7	2	7	7	7	7
7	7	6	7	5	3	7	4	6	7
7	7	1	7	7	7	7	7	7	7
7	7	1	7	1	3	7	7	3	1
4	2	4	6	4	6	5	1	4	1
4	2	4	6	4	6	5	1	4	1
7	7	7	1	3	2	7	7	7	7
7	1	7	1	4	1	6	1	7	7
6	6	6	2	5	1	7	1	7	7
7	7	6	1	5	1	7	7	7	7
1	7	7	1	7	7	7	7	7	7
7	7	7	4	7	1	7	5	7	7
7	4	4	1	7	1	7	4	7	6
7	7	7	2	7	1	6	7	7	6
7	7	7	4	5	1	6	7	7	3
7	7	7	1	7	1	7	7	7	7
7	7	7	7	7	1	7	7	7	7
7	4	7	5	4	7	7	4	2	6
7	7	6	2	6	2	6	6	6	6
7	7	7	1	1	1	7	7	7	7
7	1	7	1	7	1	7	7	7	7
7	7	7	7	7	1	7	7	7	7
7	7	7	1	7	1	7	7	7	7
6	7	4	4	2	2	5	7	6	6
7	6	6	5	7	1	7	4	7	5
5	5	5	5	2	2	5	4	4	4
7	5	7	2	4	2	7	7	7	6
7	7	7	7	5	1	1	7	5	5
7	7	7	1	4	1	1	4	7	4
5	6	6	1	3	1	7	6	6	6
1	3	3	3	2	6	5	2	3	1
4	2	3	7	4	1	5	4	4	4
4	3	3	5	4	1	4	3	3	1
1	7	7	1	7	1	7	7	7	7
6	6	5	7	5	6	7	7	3	3
4	6	6	3	3	1	1	6	7	4
5	4	7	4	7	3	7	7	7	7
1	7	7	1	7	1	7	7	7	7
7	7	7	7	7	1	7	7	7	1
7	4	3	1	1	4	7	3	6	1
7	7	1	7	1	1	7	7	7	1
7	7	1	7	1	1	1	7	7	1
7	7	7	7	7	7	7	7	7	7
7	7	7	5	7	1	4	7	5	7
7	5	6	7	1	3	4	2	1	1
4	5	2	3	4	3	4	6	5	5
7	7	7	4	7	1	3	7	7	5
7	6	7	1	5	1	6	7	7	7
4	7	7	7	3	5	6	6	3	7
1	5	5	2	4	1	7	6	3	4
6	7	7	5	6	6	6	5	6	5
6	5	6	4	7	3	6	4	5	6
7	7	7	7	7	7	7	7	7	7
3	7	5	2	5	4	7	3	4	3
7	7	4	1	5	1	7	7	7	7
7	7	5	4	7	3	1	7	7	7
7	5	3	7	1	5	4	2	5	7
7	7	7	7	7	1	7	7	7	1
7	7	7	1	7	1	7	7	7	7
7	7	3	1	7	1	7	1	7	7
7	5	5	3	4	2	4	3	5	3
7	7	7	1	7	1	1	7	7	7
6	7	5	5	7	1	7	2	4	7
7	6	4	3	7	4	4	5	7	7
7	7	7	1	7	1	7	7	7	7
7	7	7	1	1	1	7	7	7	1
7	7	7	1	7	1	7	7	7	7
7	6	5	2	3	1	7	4	4	4
4	4	5	3	2	4	3	4	3	3
6	6	6	6	3	1	5	6	5	4
3	7	1	1	7	1	1	7	7	7
7	7	7	1	7	1	7	7	7	7
7	7	7	1	7	1	7	7	7	7
7	7	7	1	1	1	7	7	7	5
1	1	1	7	1	7	7	1	1	7
7	7	7	5	7	2	7	6	6	5
6	4	4	4	7	4	7	4	7	7
6	3	3	6	2	4	3	2	3	2
4	7	6	4	7	1	1	7	4	7
7	7	7	7	7	1	1	7	7	7
7	4	7	1	7	2	7	1	3	1
7	7	6	1	7	1	7	7	6	6
6	6	3	4	5	2	4	6	5	7
7	7	5	6	3	1	5	3	1	6
7	7	7	4	7	1	6	7	7	5
6	7	3	1	6	1	4	5	2	5
5	4	3	4	5	1	7	3	6	5
4	7	7	1	7	1	7	7	7	7
7	7	7	4	7	1	7	7	7	7
7	7	6	6	6	1	7	2	6	6
7	7	6	6	6	1	7	2	6	6
7	7	7	7	7	1	7	7	7	7
7	7	7	1	7	1	7	7	7	7
7	7	7	2	7	3	7	7	7	7
6	6	4	2	2	2	6	4	5	6
7	3	3	7	1	4	3	2	3	7
7	7	7	1	7	1	7	7	7	7
7	6	7	6	3	1	2	4	6	5
6	6	6	4	4	1	7	7	7	6
5	6	5	3	3	3	6	4	6	6
7	7	7	7	7	1	7	7	7	7
7	7	7	7	1	1	1	7	1	7
7	7	7	1	6	2	7	7	7	4
7	1	7	1	1	7	7	1	1	1
7	1	7	1	1	7	7	1	1	1
6	6	6	5	6	2	4	3	4	4
7	5	4	6	7	1	1	5	6	4
7	2	3	2	4	1	4	3	3	7
7	6	6	2	4	2	4	4	4	6
7	7	7	7	5	7	7	7	7	7
7	7	7	1	7	1	7	7	7	7
7	7	7	7	7	1	7	7	7	4
1	7	7	1	4	1	7	7	7	7
5	7	7	1	7	1	7	7	7	7
6	7	6	3	5	2	4	7	7	6
7	7	7	7	7	1	7	7	7	6
7	7	7	7	7	1	7	7	7	6
6	5	4	1	6	2	5	5	4	7
7	7	7	1	7	7	7	7	7	7
7	7	7	1	7	7	1	7	7	1
7	7	7	1	7	1	7	7	7	7
7	7	7	1	7	7	7	7	7	7
7	1	7	7	7	1	7	1	7	7
7	7	7	1	7	1	7	7	7	7
7	7	7	1	7	1	7	7	4	1
7	7	7	7	7	1	7	7	1	7
7	7	7	7	7	1	7	7	1	7
7	7	6	1	6	1	7	7	7	7
7	7	6	1	6	1	7	7	7	7
7	7	7	1	7	1	7	7	7	7
7	7	7	1	7	1	7	7	7	7
7	6	7	1	5	1	7	5	6	6
7	7	7	1	7	1	5	7	7	7
7	7	7	4	2	3	1	7	4	7
7	7	7	1	7	1	7	7	7	7
7	7	2	6	7	2	6	6	2	4
7	7	7	4	7	1	7	7	7	6
7	7	7	4	5	4	6	3	2	3
7	4	7	1	7	1	7	1	7	7
7	7	7	3	7	1	7	6	7	7
7	7	7	1	1	1	7	7	7	7
6	6	7	2	7	1	7	7	7	7
3	7	6	5	5	2	6	7	5	7
7	7	5	5	1	1	7	7	6	7
4	3	6	1	2	2	6	3	4	4
7	7	7	1	7	1	7	7	7	7
1	1	1	7	1	1	7	7	7	7
7	7	7	1	7	7	7	1	7	7
7	7	7	1	7	1	7	7	1	7
4	5	7	1	7	6	5	2	6	6
4	3	5	5	3	2	4	6	3	5
4	5	7	1	7	6	5	2	6	6
7	7	7	1	7	1	7	7	7	7
6	6	4	5	6	1	7	2	6	6
7	7	7	4	7	1	7	5	3	3
7	7	6	2	7	1	2	2	2	4
5	4	6	7	4	5	7	7	7	7
6	6	6	6	3	1	6	2	6	1
6	5	6	4	6	1	1	1	7	6
7	7	7	1	7	1	7	7	7	7
7	2	7	2	2	2	1	2	7	2
5	5	4	4	3	4	5	4	4	4
7	7	7	2	7	1	7	3	6	6
7	7	4	3	5	3	7	3	6	7
5	6	6	5	4	5	7	4	7	1
7	7	7	1	7	1	1	7	7	7
7	1	7	6	5	1	1	1	3	5
6	6	6	6	6	2	6	6	6	6
7	7	7	2	7	1	7	7	7	6
7	7	7	2	7	1	7	7	7	6
4	4	4	2	6	2	4	5	3	3
7	7	7	7	4	7	7	7	7	7
7	5	4	5	4	2	7	6	5	5
1	1	1	6	3	1	4	3	5	4
7	7	4	5	6	1	7	7	6	6
5	6	6	2	4	2	4	5	5	5
7	7	7	1	7	1	7	1	7	7
7	5	5	3	7	1	5	6	3	3
7	5	5	1	7	1	7	7	7	5
7	7	5	6	5	6	7	6	2	1
7	7	7	1	7	1	7	7	7	7
7	4	5	6	4	4	6	4	4	6
1	7	7	1	7	1	7	7	7	7
7	7	7	1	1	7	7	7	7	7
7	5	5	7	1	2	7	5	5	2
7	1	1	7	7	7	7	1	1	1
7	7	4	4	1	1	7	7	7	7
7	7	4	7	4	4	4	4	3	5
7	7	4	4	1	1	7	7	7	7
4	1	2	4	2	2	3	3	3	3
5	6	5	2	7	1	6	5	4	5
1	7	1	7	1	1	7	7	7	7
7	5	7	7	7	5	7	4	7	7
4	4	7	7	1	4	7	4	7	7
5	6	7	2	6	1	7	5	6	7
7	7	3	5	3	1	7	4	7	7
4	7	7	1	7	3	7	7	7	4
4	2	2	1	7	4	7	2	2	2
5	3	7	1	6	1	5	3	4	5
7	5	6	5	1	2	6	4	6	5
2	4	7	1	7	1	7	3	4	7
2	4	7	1	7	1	7	3	4	7
2	4	7	1	7	1	7	3	4	7
2	4	7	1	7	1	7	3	4	7
3	5	6	1	6	1	7	6	6	4
7	7	7	2	7	1	7	7	7	7
6	5	5	3	4	4	6	5	2	4
7	7	7	1	7	1	7	7	7	7
1	7	7	7	7	1	1	1	1	1
7	7	4	7	7	1	7	7	2	1
7	7	4	7	1	1	7	1	7	7
4	4	6	4	6	4	6	4	5	4
5	5	2	7	3	2	1	4	3	4
5	7	7	6	6	1	7	7	7	6
4	5	3	3	4	4	4	4	4	3
7	7	7	1	7	1	7	7	7	7
7	1	7	4	1	1	7	1	7	7
7	7	7	7	7	1	7	6	6	7
7	7	7	2	7	1	7	7	7	7
3	7	4	4	3	1	7	7	7	7
4	7	5	1	6	4	7	1	7	7
7	7	7	7	7	1	7	7	1	7
7	6	6	4	2	1	6	7	5	7
7	4	4	1	1	1	4	3	5	3
1	7	7	1	1	1	7	7	7	7
7	7	7	5	7	1	7	4	7	7
7	7	7	3	4	1	7	7	7	7
7	7	6	4	4	2	7	7	5	5
7	7	7	1	7	1	7	7	7	7
7	7	7	7	1	1	7	7	7	7
7	7	7	1	7	1	7	7	7	7
7	7	7	1	7	1	7	7	7	7
7	7	7	1	7	1	7	7	7	7
7	7	7	2	7	1	7	7	7	7
4	4	4	2	3	3	4	4	4	4
3	3	7	7	5	7	7	1	2	2
7	7	7	1	7	1	7	7	7	7
1	7	7	7	4	1	7	1	7	5
6	7	5	5	4	1	5	7	6	7
7	7	7	1	7	1	7	7	7	7
3	3	3	2	1	3	2	2	4	1
4	4	3	2	6	2	6	4	4	5
5	7	6	7	7	1	7	7	7	7
6	1	1	1	1	7	7	5	1	1
7	1	7	1	7	1	7	1	7	7
7	4	7	1	1	1	7	4	4	5
7	7	4	1	6	1	7	7	7	7
7	1	7	1	1	1	7	1	7	7
6	2	7	6	6	1	6	6	7	6
7	7	7	1	1	1	7	7	7	7
7	7	7	1	6	1	7	7	7	7
4	4	2	6	6	2	7	6	6	6
7	7	7	1	7	1	7	7	7	7
7	1	7	1	7	1	7	7	7	7
7	7	5	6	7	2	7	7	7	7
7	1	7	1	7	1	7	7	7	7
7	7	1	7	7	1	7	7	7	1
7	1	1	7	1	7	1	1	1	1
1	2	1	1	4	4	1	3	2	4
7	7	7	7	7	7	7	7	7	7
7	7	5	1	1	1	7	7	7	7
7	7	6	2	7	1	7	7	7	7
7	7	7	3	7	1	7	7	7	4
7	7	7	1	1	1	7	1	7	6
7	1	7	1	7	1	1	7	7	7
7	7	7	1	3	1	7	7	7	7
7	7	7	4	4	1	7	7	6	7
7	7	6	3	6	1	7	7	5	7
7	7	7	1	7	1	7	7	7	7
7	7	7	1	7	1	7	7	7	7
7	7	7	1	4	1	7	7	7	1
7	7	7	6	1	3	4	7	7	7
7	7	7	7	7	5	4	7	5	7
5	7	7	5	2	7	2	2	3	1
6	7	5	4	7	1	3	7	7	7
7	7	7	6	7	1	7	7	7	7
4	7	2	4	2	6	6	5	4	4
4	7	2	4	2	6	6	5	4	4
6	6	3	5	6	1	7	7	7	7
5	6	7	2	6	1	6	6	6	5
6	2	4	7	6	2	6	4	6	7
5	7	7	1	7	1	7	7	7	7
7	7	7	7	7	7	7	1	7	7
7	4	5	7	4	1	7	4	7	1
7	4	5	3	7	1	7	5	5	2
7	4	5	3	7	1	7	5	5	2
7	7	4	2	7	1	7	7	7	6
5	3	1	5	2	3	7	1	5	5
4	5	5	5	4	4	7	2	5	1
7	7	7	5	4	1	7	6	7	7
5	5	4	6	4	4	5	6	5	2
7	7	6	2	5	2	1	5	7	7
4	7	7	3	4	1	6	7	5	4
4	5	4	5	5	5	5	5	4	3
7	7	7	3	7	1	7	4	1	7
7	7	5	6	7	1	7	4	7	7
1	1	1	1	1	2	1	2	1	1
7	7	7	1	7	1	7	7	7	1
7	7	5	7	7	7	2	7	7	7
7	7	7	7	7	7	7	7	7	7
7	7	7	1	7	1	7	7	7	7
7	7	7	1	1	1	7	7	7	7
5	7	7	7	7	1	7	7	7	7
7	7	7	1	7	1	7	7	7	7
7	7	7	1	7	1	7	7	7	7
1	7	7	1	2	2	7	7	7	7
7	3	7	7	1	1	3	3	1	1
7	6	6	4	6	3	5	5	7	7
7	1	1	7	7	1	1	1	7	7
6	7	6	2	4	1	7	7	7	6
7	7	5	1	7	1	1	7	7	7
7	7	7	1	7	1	7	7	7	7
7	7	7	1	7	1	7	7	7	7
7	7	1	4	1	1	7	7	7	7
3	6	4	7	2	6	3	3	5	3
7	7	7	1	1	1	7	7	7	7
7	7	7	1	1	1	7	7	7	7
7	7	7	1	4	3	6	5	5	1
7	7	7	7	1	1	7	7	7	7
6	7	7	1	6	1	7	6	7	7
7	7	4	2	7	1	3	6	5	6
7	7	7	1	7	1	7	7	7	7
7	6	5	5	7	7	6	6	7	7
7	7	7	1	7	1	7	6	7	7
7	7	7	1	7	1	7	7	7	7
7	7	4	1	7	1	7	1	7	7
7	7	7	7	1	1	7	7	7	7
7	7	7	1	7	1	7	7	7	7
7	7	7	1	7	1	7	7	7	7
7	7	7	1	7	1	7	7	7	7
7	7	7	5	4	1	7	7	7	5
7	7	7	1	7	1	7	7	7	7
5	7	7	2	6	1	6	6	7	7
7	7	7	1	7	4	7	7	7	7
7	7	7	1	7	1	7	7	7	7
6	7	4	1	5	2	7	7	6	7
7	7	7	1	7	1	1	1	7	1
7	7	1	1	7	1	7	7	7	7
7	1	7	1	1	1	7	1	7	1
7	7	7	4	7	1	7	7	7	7
7	7	7	1	7	1	7	7	7	7
5	3	3	6	5	3	6	2	2	2
3	6	6	7	7	1	1	7	4	5
7	1	1	1	7	1	7	7	1	1
7	7	1	7	7	7	7	7	7	1
5	4	5	6	4	5	2	2	2	2
6	7	6	4	7	1	6	6	6	6
4	4	4	5	6	2	7	7	5	5
7	7	7	1	7	1	7	7	7	1
7	7	7	1	7	1	7	7	7	7
7	7	7	4	7	1	7	7	7	7
7	7	7	1	1	1	7	7	7	1
7	6	7	3	7	1	7	3	3	7
7	7	7	1	7	1	6	7	7	7
7	7	7	1	7	1	7	7	7	7
7	6	5	1	4	1	2	3	7	7
7	7	7	7	7	7	7	7	7	7
7	1	7	1	6	1	7	1	1	7
4	4	3	4	4	3	4	4	4	3
7	7	7	7	7	1	7	7	7	1
6	5	6	1	6	2	7	5	5	5
7	7	7	1	7	1	7	7	5	5
7	7	7	1	7	1	7	7	7	1
7	7	6	3	5	2	7	5	6	6
7	7	7	4	7	1	7	7	7	7
7	7	6	2	6	1	7	7	6	6
6	6	4	7	7	2	7	5	4	5
7	5	5	1	7	1	7	7	6	6
7	7	7	4	3	1	1	7	7	7
7	7	7	7	6	1	7	7	7	7
7	7	7	1	7	1	7	7	7	7
4	6	4	5	6	2	4	5	4	7
7	7	7	7	7	1	7	7	7	7
7	7	7	7	7	1	7	6	7	7
6	6	6	1	7	1	7	1	7	5
7	7	5	5	5	1	7	7	7	6
7	4	7	3	3	1	6	5	7	7
1	7	7	1	1	4	7	7	2	6
7	7	7	1	7	1	7	7	7	7
5	5	4	6	6	2	2	6	4	5
7	7	5	2	6	2	7	7	7	7
7	7	7	4	7	1	7	7	7	7
7	7	6	4	6	2	7	6	6	6
7	7	1	1	7	1	7	1	7	7
7	6	4	5	1	4	5	2	5	7
6	4	4	2	3	3	5	6	4	7
7	7	7	7	7	1	7	7	7	7
7	7	7	3	7	1	7	7	7	7
5	7	7	4	1	5	7	4	4	7
4	6	5	3	5	1	6	5	6	6
6	6	6	3	6	1	6	6	6	6
7	7	3	3	7	1	7	7	7	2
7	3	7	7	7	1	7	7	7	3
7	7	7	7	7	1	1	7	7	7
7	7	1	3	6	1	7	2	5	4
7	7	7	6	7	1	7	7	7	7
6	7	7	5	6	3	6	5	6	7
7	7	6	3	6	1	6	6	1	5
7	7	7	7	1	1	7	7	7	7
7	7	3	3	7	2	7	7	7	5
7	7	6	2	3	1	7	7	2	6
4	5	5	7	7	3	3	2	1	1
5	5	6	7	7	3	7	7	5	5
7	7	6	1	7	1	2	7	6	7
7	3	3	7	4	3	7	4	4	7
7	7	7	5	6	1	7	7	7	7
7	7	6	3	7	1	7	4	7	2
5	3	3	4	5	2	5	2	4	2
7	7	7	1	7	1	7	7	7	7
7	7	7	1	7	1	7	7	7	7
7	7	5	1	7	1	7	5	7	7
7	7	7	6	7	1	7	7	7	7
7	7	7	6	7	1	7	7	7	7
7	7	7	6	7	1	7	7	7	7
7	7	7	1	7	1	7	7	7	7
1	1	1	1	1	1	7	1	1	7
7	7	1	4	4	4	7	7	4	5
3	7	7	4	5	3	7	6	7	7
7	7	7	7	7	1	7	7	7	7
7	4	6	1	4	1	7	5	7	4
7	7	1	7	1	7	7	7	1	7
5	4	7	1	7	3	7	4	7	7
7	7	7	1	5	1	7	7	7	7
7	7	7	2	4	1	5	5	2	4
7	7	4	1	7	1	7	7	7	7
6	1	6	1	7	1	4	1	7	7
7	7	7	7	1	7	7	7	7	7
3	5	4	4	4	7	2	6	4	3
1	7	7	1	7	1	1	7	7	7
7	7	7	6	7	1	1	1	7	2
6	6	2	7	2	7	1	1	1	1
7	7	7	1	1	1	7	7	7	7
4	4	4	5	3	5	6	4	3	2
7	7	1	7	7	1	7	7	7	4
7	7	7	1	7	1	7	7	7	7
6	7	5	1	6	2	6	6	6	7
1	7	1	6	6	1	7	7	7	7
7	1	7	2	1	7	7	7	7	7
1	7	7	1	7	1	1	7	7	7
7	7	7	4	4	1	7	7	7	7
6	6	4	6	3	1	6	4	6	7
5	6	7	5	4	1	6	7	7	7
7	7	7	7	7	1	2	7	6	7
3	2	6	5	6	6	6	7	7	7
1	7	1	1	7	7	1	1	7	7
7	5	7	3	1	1	7	7	7	7
1	7	7	1	7	1	7	7	3	5
7	1	7	3	5	2	5	7	7	7
7	7	7	1	7	1	7	7	7	3
7	7	7	1	7	1	7	7	7	7
7	7	7	1	7	1	7	7	7	7
7	7	7	7	7	1	7	4	7	7
5	2	6	1	7	7	7	6	5	2
7	7	7	3	7	1	7	7	7	7
6	6	6	4	6	1	6	6	6	6
7	7	7	7	7	1	7	3	7	3
7	7	4	1	7	1	7	7	7	7
7	7	7	3	7	1	7	7	7	7
7	7	7	1	5	1	7	7	1	7
7	7	7	2	2	1	7	7	7	7
7	7	5	1	7	1	7	4	6	7
7	5	7	4	2	1	7	7	7	7
7	7	7	1	7	1	7	7	7	7
7	6	2	7	7	1	7	6	7	7
7	7	3	7	7	1	7	4	7	6
5	6	7	4	7	1	7	7	6	3
5	5	4	4	4	3	6	4	6	6
7	7	2	1	7	2	7	7	7	6
7	4	7	7	7	1	1	1	7	1
7	7	7	4	7	1	7	7	7	7
7	5	7	1	4	1	7	7	7	7
7	7	7	1	7	1	7	7	7	7
7	1	1	1	7	1	7	7	7	7
2	2	2	2	1	1	2	2	2	2
5	5	6	2	2	1	7	2	4	2
5	5	5	7	4	4	6	6	7	7
5	5	5	7	4	4	6	6	7	7
7	7	5	2	7	1	7	6	6	6
3	7	7	1	7	4	7	4	4	5
7	7	4	6	5	5	7	7	4	5
7	7	4	6	5	5	7	7	4	5
6	6	6	4	6	2	6	5	6	6
7	7	7	2	7	1	1	7	7	7
6	7	7	2	7	1	7	7	7	7
7	7	7	1	7	1	7	7	7	1
7	5	6	5	1	1	3	5	7	2
5	6	3	1	4	2	6	6	6	5
7	7	6	2	6	1	6	5	7	6
7	7	7	1	4	1	7	4	7	7
7	7	7	2	6	5	6	6	7	5
3	3	4	6	6	3	4	6	6	5
7	7	7	1	7	1	7	7	7	7
7	7	7	1	7	1	7	1	7	7
5	1	6	1	3	7	1	1	1	2
6	5	3	6	3	4	6	4	5	4
3	4	1	6	1	5	1	3	2	2
5	4	7	3	6	1	6	4	7	7
7	7	7	4	7	1	7	7	7	6
4	4	7	7	4	1	7	1	7	4
7	4	1	1	1	1	7	1	7	5
7	7	7	1	7	1	7	1	1	7
7	7	4	4	7	3	7	7	6	5
4	1	6	4	4	1	7	1	7	7
6	7	6	1	7	1	7	4	4	4
7	1	7	1	7	1	7	7	7	7
4	7	4	1	7	1	7	7	7	7
3	7	3	1	7	1	7	7	1	1
7	7	7	5	6	1	7	6	7	6
1	1	7	1	1	1	7	7	7	7
5	1	7	3	6	1	7	4	7	4
7	7	7	4	7	1	7	5	5	7
5	7	7	4	7	2	6	7	6	5
7	7	4	4	1	7	7	7	6	2
6	7	5	4	6	1	7	7	5	4
5	2	1	7	2	7	2	3	7	7
4	7	5	7	6	1	7	7	6	2
5	6	4	2	2	3	4	5	3	2
4	7	1	1	7	4	7	4	5	7
6	5	5	6	1	5	2	6	2	5
6	6	7	1	4	7	5	6	6	6
7	6	3	2	7	7	6	4	4	6
7	7	7	7	7	1	7	7	7	7
7	6	6	7	7	1	7	7	7	7
7	5	7	5	6	3	7	4	6	5
7	7	7	7	7	7	7	7	7	7
4	7	7	1	7	1	7	4	7	4
7	7	7	5	7	4	7	7	6	5
7	7	7	5	7	4	7	7	6	5
7	7	7	1	1	1	7	7	7	7
1	7	7	1	7	1	7	7	7	7
7	7	1	4	7	1	7	2	7	7
4	3	5	6	1	4	5	1	4	4
5	5	3	3	5	3	5	7	6	6
4	4	1	1	4	1	1	1	2	2
7	7	4	3	7	2	7	6	6	7
7	7	7	2	4	1	7	7	6	7
7	7	7	7	7	1	7	7	7	7
7	7	6	1	2	1	7	7	7	7
7	7	1	7	1	1	7	7	7	7
4	7	4	7	1	1	1	6	6	7
7	6	6	4	7	1	7	7	5	6
6	2	4	4	6	2	7	5	7	4
7	7	5	1	3	1	7	7	7	7
6	6	4	1	3	1	7	4	7	7
3	5	5	5	5	3	5	5	5	5
2	6	6	2	6	1	7	6	6	7
3	7	5	1	7	1	7	6	7	5
7	7	1	1	7	4	7	7	7	1
7	7	7	1	1	1	7	7	7	1
1	7	7	1	7	1	7	7	7	7
7	7	7	1	7	1	7	7	1	7
1	7	7	1	7	1	7	7	7	7
7	7	7	4	7	1	7	7	7	7
7	7	7	4	5	1	7	6	7	7
4	3	4	1	3	4	5	4	4	5
5	6	4	1	6	1	7	5	5	5
4	7	6	2	6	3	6	6	7	5
7	6	6	5	6	1	7	4	6	7
5	6	5	3	6	2	4	6	6	5
7	7	7	1	7	1	7	7	7	7
7	4	7	7	7	1	7	4	7	4
7	7	7	1	7	1	7	7	7	7
7	7	7	1	3	1	7	6	5	5
6	6	6	2	7	1	6	5	7	5
7	6	3	7	1	1	7	7	7	7
7	6	7	4	7	1	7	7	5	4
7	7	1	1	7	1	7	1	7	7
5	7	4	3	5	1	7	5	7	5
7	7	7	2	7	1	7	7	6	7
6	6	5	4	7	2	6	6	6	5
7	7	7	1	7	1	7	7	7	7
5	6	4	2	6	1	6	6	6	6
7	7	7	1	6	1	7	7	7	5
6	6	6	2	5	1	6	7	5	6
7	7	4	2	7	1	7	7	7	7
7	3	5	1	7	4	7	3	1	1
4	4	4	2	3	2	5	3	5	3
6	1	7	1	7	3	5	2	5	7
7	7	7	1	7	1	7	5	7	5
7	7	5	1	3	1	6	7	7	7
7	7	7	7	7	1	7	7	7	7
1	7	7	7	7	1	7	7	7	1
7	7	7	1	5	3	7	7	5	7
5	5	6	3	5	3	5	5	4	4
7	7	7	7	7	1	7	7	7	7
7	6	7	4	7	2	7	6	6	7
7	7	7	4	7	1	7	7	7	7
7	7	7	1	7	1	7	7	7	7
7	7	7	7	7	3	7	7	7	7
7	7	7	7	1	7	7	7	5	7
7	7	7	7	1	7	7	7	5	7
7	7	7	1	7	1	7	7	7	7
7	7	5	4	7	1	7	7	7	7
7	7	7	7	1	1	7	1	7	7
6	7	6	2	2	7	6	7	7	7
6	5	5	4	6	4	7	6	4	7
4	7	7	1	7	1	7	7	7	7
7	5	1	5	5	4	6	1	4	7
5	7	4	1	6	1	7	7	7	4
7	7	7	1	1	1	5	7	7	7
7	7	7	1	7	1	7	7	7	7
7	7	6	6	6	1	6	6	5	6
6	6	5	7	3	3	7	7	4	7
7	7	7	1	7	1	7	7	6	6
7	7	1	7	7	1	7	1	7	7
7	7	5	6	3	1	6	3	7	7
7	7	7	4	7	1	7	5	5	5
7	7	7	1	7	1	7	7	7	7
7	6	7	7	7	1	6	1	7	6
5	6	4	2	6	3	6	3	5	3
5	5	4	3	5	2	5	4	6	5
7	7	7	1	7	1	7	7	7	7
7	4	4	7	7	1	6	4	7	7
7	7	6	1	7	1	7	7	6	7
7	7	7	5	6	1	7	5	7	7
7	7	7	3	7	1	7	7	6	7
6	5	6	2	4	3	6	6	6	5
7	7	7	1	7	1	7	7	7	7
7	7	7	1	7	1	7	7	7	7
7	7	4	6	7	1	7	7	4	7
7	7	4	6	7	1	7	7	4	7
7	7	7	1	7	1	7	7	7	7
7	7	7	1	7	1	7	7	7	7
7	7	5	5	6	4	7	7	2	7
7	7	6	6	7	1	7	7	7	7
7	7	6	1	4	1	7	7	7	5
7	7	6	2	7	1	7	7	7	6
6	7	5	7	7	4	5	3	4	6
6	5	5	3	7	2	6	4	4	4
6	7	4	4	6	1	7	7	7	5
7	7	7	3	7	1	7	7	7	7
7	7	6	6	7	1	7	7	7	6
7	2	6	1	6	1	7	7	6	5
4	7	4	4	4	1	7	1	7	7
7	7	7	1	7	1	7	7	7	7
7	7	7	7	7	1	1	1	7	7
7	7	6	5	5	2	6	7	7	5
7	7	6	1	7	1	4	7	7	6
5	7	5	4	6	2	7	6	4	6
4	6	5	2	5	1	6	6	6	7
1	4	1	3	2	1	2	1	6	3
7	7	7	1	7	1	7	7	5	5
7	7	7	1	7	1	7	7	7	7
7	7	4	7	5	1	7	7	6	7
7	7	5	4	5	2	5	6	5	7
7	4	3	3	7	3	7	1	4	4
7	7	5	4	5	2	5	6	5	7
7	7	5	4	5	2	5	6	5	7
7	7	7	1	7	1	7	7	7	7
7	7	7	2	5	1	7	5	6	7
4	1	2	2	2	1	3	3	5	1
1	7	7	1	7	4	7	7	6	7
7	7	7	3	7	1	7	7	5	7
7	7	7	1	7	7	7	7	7	7
7	7	7	7	7	7	7	7	7	7
7	7	4	4	7	1	7	7	7	7
6	7	7	1	7	1	7	7	3	4
7	7	3	7	7	4	7	7	4	7
7	7	7	1	1	1	7	7	7	7
4	5	5	4	5	5	5	3	1	7
4	5	5	4	5	5	5	3	1	7
7	4	2	7	4	2	4	1	4	1
6	7	7	5	5	2	7	6	7	7
2	7	7	4	7	1	4	4	7	7
6	7	7	1	6	1	6	6	7	6
6	6	6	2	6	2	7	2	6	6
6	6	6	2	6	2	7	2	6	6
7	4	5	1	6	1	7	4	5	6
7	7	6	1	5	1	7	7	7	7
6	7	6	2	6	1	7	6	6	2
4	7	5	1	7	1	7	5	7	4
5	4	3	4	6	2	5	3	4	5
7	7	7	1	6	1	7	7	7	6
4	5	6	4	5	3	5	5	6	6
4	2	4	1	5	1	7	5	7	7
7	7	7	4	6	1	7	7	5	7
7	7	6	4	4	2	7	7	5	5
7	7	7	1	7	1	7	7	7	7
7	7	7	1	4	1	7	7	7	7
6	7	3	2	6	2	6	6	3	6
6	6	6	4	6	1	6	6	5	5
7	7	7	1	7	1	7	7	7	7
4	4	4	4	4	4	4	4	4	4
7	4	4	2	7	2	6	3	5	7
7	7	1	7	1	1	7	1	7	3
7	7	7	4	6	1	7	7	7	7
7	7	7	2	6	1	7	7	5	7
7	7	7	7	6	3	6	4	7	6
7	7	1	1	4	3	2	7	5	1
1	2	7	1	7	2	6	7	6	4
7	7	5	1	5	2	1	7	7	7
5	7	7	1	4	1	7	7	7	7
4	5	5	3	5	3	6	7	6	5
1	7	7	1	7	7	7	7	7	7
6	5	1	3	4	1	7	4	6	5
3	5	1	5	4	7	1	1	1	1
3	5	1	5	4	7	1	1	1	1
7	7	7	4	3	1	7	7	7	7
7	1	7	1	7	1	7	1	7	7
7	7	7	7	7	7	7	7	7	7
7	7	4	1	7	1	6	2	7	7
4	7	7	1	5	1	6	6	6	7
6	7	6	5	7	1	6	5	6	2
6	7	6	5	7	1	6	5	6	2
3	7	7	1	1	7	7	7	7	7
6	6	6	3	2	2	6	5	2	7
7	7	7	1	4	1	7	7	7	7
6	5	3	6	6	2	1	7	6	5
7	7	7	1	6	1	7	7	7	7
7	7	7	1	7	1	7	7	7	7
7	7	7	1	4	1	4	7	7	7
7	7	7	1	1	1	7	7	7	7
3	1	7	7	5	3	6	1	4	6
7	7	7	4	7	1	7	6	7	7
4	7	5	4	6	1	4	7	7	7
7	7	4	7	7	1	7	6	6	4
5	5	6	5	6	3	6	6	6	6
6	5	7	2	4	1	7	5	7	7
7	7	7	1	7	1	7	7	7	3
7	6	5	5	5	5	5	5	5	5
2	4	2	4	2	2	3	4	5	2
7	7	4	1	7	1	7	7	7	7
4	4	1	1	4	7	1	1	1	1
7	4	6	2	7	6	7	7	4	7
7	1	7	3	7	1	5	7	7	7
6	3	3	2	7	1	7	4	4	7
5	6	4	4	5	1	6	7	7	7
7	7	1	1	7	1	7	7	7	7
7	5	7	1	7	1	5	7	7	7
7	5	7	1	7	1	5	7	7	7
7	5	7	1	7	1	5	7	7	7
7	5	7	1	7	1	5	7	7	7
7	7	7	1	7	1	7	7	7	7
7	7	7	1	1	1	7	7	7	7
7	7	7	7	7	1	7	7	7	7
7	7	6	4	6	1	2	7	6	6
6	4	4	6	4	2	5	4	3	5
3	5	4	4	6	1	7	5	6	7
5	7	5	3	7	1	5	7	7	6
7	7	7	1	7	1	7	7	7	1
7	7	5	5	6	3	7	7	7	7
2	2	2	2	2	2	6	2	2	2
7	7	6	1	6	1	6	6	6	7
5	4	3	6	5	2	4	5	3	5
7	7	7	1	7	1	5	7	4	7
5	6	6	1	4	3	5	7	4	7
7	5	1	4	2	1	6	6	6	5
7	7	7	7	7	1	7	7	7	7
7	6	6	6	6	6	6	6	7	6
7	5	2	7	6	3	7	3	6	1
7	7	7	1	7	1	4	7	4	1
7	7	7	7	7	7	7	7	7	7
7	7	7	1	7	7	7	7	7	7
7	7	7	1	7	7	7	7	7	7
7	7	7	1	7	1	7	1	7	7
7	1	7	7	7	1	7	7	7	7
7	7	3	3	1	1	7	2	2	5
5	5	4	2	3	3	2	4	6	4
7	7	7	6	7	6	7	7	7	4
4	7	7	4	4	1	7	7	7	7
4	7	7	4	4	1	7	7	7	7
7	5	5	1	5	1	7	5	7	4
6	7	6	4	7	1	7	7	7	7
7	7	7	7	7	1	7	7	7	7
7	7	7	4	6	1	7	7	7	5
7	7	7	1	7	1	7	7	7	7
5	5	5	5	3	1	7	3	7	7
1	1	4	3	4	4	4	4	4	4
7	4	3	2	5	1	5	6	5	7
1	7	7	1	7	4	7	7	7	7
7	7	7	3	7	1	7	7	7	6
7	7	7	4	4	4	7	7	7	7
7	7	7	1	7	1	7	7	7	7
7	7	7	7	7	1	7	7	7	7
4	7	3	3	7	1	7	6	6	5
7	7	7	7	6	1	5	7	7	7
6	7	7	7	7	1	6	7	7	7
5	3	3	6	3	3	5	3	3	5
7	7	4	1	2	1	7	4	4	7
3	4	4	4	4	3	4	5	5	5
7	7	7	5	2	1	4	7	7	7
1	7	7	7	1	1	7	7	7	7
6	7	6	1	6	1	7	7	7	7
7	1	7	1	7	1	7	5	7	7
7	7	7	7	5	1	7	7	7	7
7	7	7	1	7	1	7	4	7	7
7	7	7	1	1	1	7	6	7	7
7	7	7	1	4	1	5	7	7	7
7	7	7	1	1	1	7	7	7	7
4	3	5	2	7	2	7	7	7	7
7	7	1	1	7	1	7	5	1	7
7	7	7	1	1	1	7	7	7	4
7	7	3	1	1	1	7	7	7	4
7	7	7	1	7	1	7	7	7	7
7	6	6	5	3	1	7	4	3	7
3	1	5	1	1	1	5	2	2	1
7	3	3	2	2	3	6	1	2	1
7	2	2	7	2	7	4	2	1	2
4	7	7	1	1	1	7	7	7	7
3	7	7	7	1	1	7	7	7	7
7	7	7	1	1	1	7	7	7	7
7	7	7	7	1	1	7	7	7	7
5	4	6	6	4	3	6	6	7	7
7	6	6	2	4	1	6	4	7	5
7	7	7	7	7	1	7	1	7	7
7	7	7	1	7	1	7	7	7	7
7	7	5	7	7	5	7	5	2	5
7	7	1	1	7	1	1	7	7	7
7	1	7	1	7	1	7	7	7	7
3	1	1	7	7	1	5	1	7	3
7	7	7	5	7	1	7	5	7	7
7	7	7	4	7	1	7	7	7	4
6	7	7	4	3	2	6	5	6	6
7	1	7	1	7	1	7	7	7	7
7	6	6	1	1	1	7	6	7	6
3	3	1	4	4	1	4	4	5	4
7	7	7	1	1	1	7	7	7	7
7	7	7	2	4	1	7	7	5	6
7	7	7	7	7	1	7	7	7	7
7	7	7	7	7	1	7	7	7	7
1	7	7	1	7	1	7	7	7	6
7	7	7	4	1	2	5	6	3	3
7	7	7	1	7	1	7	1	7	6
7	7	7	2	7	1	7	7	7	7
7	7	7	7	7	1	7	7	7	7
7	7	7	1	7	1	7	7	7	7
5	5	5	4	3	3	5	4	4	4
7	7	1	1	1	1	7	7	7	7
7	7	7	7	7	7	7	7	7	7
6	7	2	7	1	1	5	1	7	7
7	4	4	4	7	4	7	7	7	1
7	7	7	7	1	1	7	7	1	7
5	5	5	7	5	5	5	5	5	4
5	6	5	1	7	1	7	7	5	7
5	6	6	3	6	2	6	2	6	6
7	7	1	3	2	3	4	1	7	7
4	4	4	2	4	1	4	4	6	4
7	3	2	1	7	1	7	7	7	7
2	2	7	5	2	1	1	7	7	1
7	7	7	5	7	1	7	7	7	7
6	5	3	4	3	3	5	6	5	6
7	7	7	5	5	1	7	6	7	6
3	7	7	7	6	7	5	3	3	6
7	7	1	1	1	1	7	7	7	7
7	4	1	7	1	1	7	1	1	7
7	1	1	7	1	7	7	1	1	7
7	7	7	6	2	2	3	7	7	7
6	6	6	2	6	2	4	2	2	6
6	4	5	4	3	4	4	4	5	4
7	6	6	4	6	3	6	6	6	6
7	7	7	4	5	1	6	7	6	7
4	7	5	6	4	1	7	4	4	7
7	5	5	7	5	7	5	7	5	5
7	7	7	1	7	1	1	7	1	7
7	7	7	1	7	1	1	7	7	7
5	5	5	4	4	3	5	5	6	7
7	7	7	1	7	2	7	3	2	7
1	7	1	1	1	2	7	1	1	7
1	4	7	7	1	1	7	7	7	4
7	7	7	6	7	1	7	3	7	7
7	7	7	1	7	1	7	7	7	7
7	7	7	1	1	7	7	7	7	7
5	7	7	1	1	1	7	7	7	7
7	7	7	1	7	1	7	7	7	7
2	2	2	1	2	1	2	2	2	2
2	2	2	1	1	1	2	2	2	2
7	7	7	1	7	1	7	5	7	7
7	7	5	4	1	1	7	7	7	7
7	7	7	7	7	1	7	4	7	7
7	7	7	7	7	1	7	4	7	7
7	7	6	4	6	1	6	5	5	7
7	7	5	7	7	1	7	7	4	6
7	7	7	1	7	1	7	6	6	6
4	1	7	1	7	1	7	7	7	7
7	7	7	7	7	1	7	7	7	7
7	7	7	1	1	1	1	7	7	7
7	4	6	7	7	1	7	4	5	7
3	3	3	5	4	4	4	2	3	3
7	7	7	1	1	1	1	7	7	7
3	5	3	1	1	5	6	2	3	1
3	1	1	7	7	3	6	3	4	4
7	7	7	7	7	1	6	7	7	7
7	7	7	3	6	1	5	6	6	5
5	3	4	1	2	1	7	4	3	4
7	7	7	1	7	1	7	7	7	7
7	6	7	5	7	1	1	4	3	7
7	4	1	2	7	3	7	7	7	6
7	7	7	7	4	7	7	7	7	7
3	4	1	7	4	1	7	7	5	6
7	6	7	2	3	1	6	6	7	7
7	7	6	1	7	2	7	7	7	6
7	7	7	3	7	4	4	5	4	5
7	7	7	1	7	1	2	7	7	5
7	7	7	1	7	1	2	7	7	5
6	7	5	4	7	2	7	6	6	7
7	7	7	7	7	1	7	7	4	7
7	7	7	1	7	1	7	3	4	5
7	7	7	1	7	1	7	3	4	5
7	7	5	5	7	1	7	6	4	4
7	7	7	7	1	1	7	7	7	7
2	2	2	3	7	7	3	1	1	1
7	7	7	1	7	4	7	7	7	7
6	7	5	2	7	1	7	7	6	6
5	6	7	4	5	5	7	6	6	6
7	7	7	2	7	1	7	7	7	5
7	7	7	1	7	1	7	7	7	7
7	6	7	3	1	1	7	7	7	7
5	6	5	2	6	3	7	7	7	2
5	7	3	1	4	2	7	7	2	7
1	6	6	7	7	1	7	2	6	6
4	6	3	2	6	1	7	3	4	5
3	4	4	2	2	2	6	4	3	5
3	4	4	2	2	2	6	4	3	5
6	4	2	3	3	1	7	2	2	2
7	5	2	1	7	1	7	4	4	1
7	7	7	1	7	1	7	7	7	7
7	7	7	1	7	1	7	7	7	7
7	7	7	1	7	1	7	7	7	7
7	7	7	1	7	1	7	7	7	7
4	6	5	2	6	2	7	4	6	7
7	7	7	7	4	1	7	6	7	7
7	7	7	7	7	1	7	7	5	7
7	7	7	5	7	4	7	3	6	5
7	1	7	1	7	1	7	7	7	7
7	1	7	1	7	1	7	7	7	7
4	3	5	4	3	5	4	4	3	5
7	7	5	1	7	3	6	7	7	7
6	6	6	2	6	2	7	2	6	6
7	7	7	7	7	1	7	1	7	1
6	6	7	2	6	2	6	4	6	6
7	7	7	5	7	1	7	6	7	7
7	7	6	7	6	7	7	6	7	6
7	7	7	1	7	1	7	7	7	7
6	6	5	4	5	2	6	5	4	4
7	7	7	1	7	1	7	7	7	7

## Sheet: Table 5
24. Compared to most people of my age, my risk of getting Coronavirus is	25. What level of threat do you think the Coronavirus pandemic poses to your studies?	26. The likelihood of my getting Coronavirus is	27. How likely do you think people in Nigeria (or your country) are to contract the Coronavirus?	28. How likely do you think your colleagues are to contract the Coronavirus?	29. How likely do you think people in your present location are to contract the Coronavirus?	30. How worried are you about contracting the Coronavirus?	31. How likely do you think you would meet someone who is infected with Coronavirus?	32. How worried are you that your family members or friend might be infected by Corona Virus?
1	7	1	5	3	2	2	3	4
1	7	2	5	2	1	6	3	4
1	7	1	7	1	1	1	1	1
1	7	1	4	4	4	5	3	4
1	7	1	2	1	6	2	1	1
7	7	3	7	4	3	6	2	4
1	7	1	7	3	4	7	7	7
1	7	1	7	1	1	4	2	1
2	6	2	6	7	6	7	5	7
1	7	1	7	7	1	7	2	1
3	7	4	4	7	4	7	4	7
1	7	1	7	1	1	7	1	7
7	7	1	7	7	1	1	1	1
1	7	4	7	7	2	3	1	7
4	5	4	4	2	7	6	5	4
4	7	7	6	4	4	5	4	5
1	7	1	4	2	2	7	1	2
1	7	1	1	1	1	7	1	1
4	7	3	5	4	1	7	1	1
4	6	2	4	3	3	6	3	6
1	7	1	7	2	1	3	4	2
2	6	1	5	2	3	2	2	1
4	5	2	4	5	4	2	2	2
7	7	1	1	1	1	7	1	7
1	1	1	4	1	1	3	1	1
5	6	4	4	4	2	3	1	1
2	7	1	6	4	1	4	1	4
7	7	5	4	5	5	7	4	7
1	7	1	7	3	5	2	5	7
4	7	1	7	1	2	3	1	1
4	7	4	6	4	3	6	1	6
1	6	2	5	4	4	4	4	4
7	7	3	5	4	3	7	1	3
2	7	1	3	2	2	5	2	2
4	5	4	5	4	4	6	4	5
7	7	4	5	5	3	3	1	7
1	7	1	4	3	6	2	1	2
1	7	1	7	2	2	1	1	4
5	5	2	6	3	2	3	2	3
4	5	6	7	7	7	7	1	7
3	7	4	7	6	6	7	6	5
1	7	1	7	1	1	1	1	7
3	5	2	3	2	2	1	3	2
4	7	5	5	4	5	7	5	7
4	7	3	5	5	4	6	3	5
2	5	2	6	3	4	6	7	6
4	5	3	7	3	5	7	3	3
3	5	1	4	3	3	3	3	6
2	4	2	3	3	3	6	3	2
1	7	2	7	7	5	5	5	4
1	7	2	7	4	6	7	4	3
4	7	1	7	1	1	1	1	1
5	5	6	5	5	6	5	5	5
7	7	7	7	7	7	6	6	4
5	7	1	5	5	1	3	3	1
3	3	2	4	4	4	3	3	4
3	7	1	6	1	2	2	1	7
2	7	4	4	4	4	7	6	7
7	7	5	5	4	5	5	4	5
1	7	1	3	1	1	1	1	1
6	6	5	7	6	6	7	4	6
1	7	1	7	3	2	2	1	1
7	7	7	3	3	7	2	5	4
2	7	2	6	3	2	1	1	1
3	5	2	7	5	5	4	4	3
3	7	4	7	5	5	5	5	5
4	7	1	4	3	3	6	1	3
1	7	1	7	1	1	1	1	7
4	7	4	5	5	2	3	4	3
1	7	1	7	1	1	7	1	7
2	6	3	7	7	7	7	5	7
1	7	1	4	3	4	7	1	1
7	7	4	5	5	4	7	2	4
2	7	2	1	1	1	6	1	5
7	7	7	7	4	1	1	1	4
4	7	4	3	1	1	4	4	4
1	3	2	5	3	3	4	3	3
1	5	1	6	4	4	2	4	2
7	1	7	7	7	7	1	7	7
3	6	3	6	6	2	6	2	7
5	5	4	5	4	5	5	5	5
1	7	1	2	1	1	1	1	1
1	4	1	4	4	3	7	1	4
1	5	1	5	2	2	1	1	1
4	5	6	7	1	3	3	4	4
5	7	4	5	4	4	6	5	5
3	5	1	7	1	1	1	7	1
3	7	2	5	3	3	4	3	6
1	7	1	2	1	3	1	1	7
4	5	4	5	4	4	4	4	4
3	2	1	6	3	2	4	2	2
1	7	1	7	7	7	7	7	7
1	7	1	4	2	1	2	3	4
2	7	4	5	3	1	7	3	4
1	7	1	4	4	4	2	4	4
7	7	1	7	7	7	7	1	2
5	4	5	7	4	4	1	5	1
1	4	2	5	5	4	3	2	2
4	7	4	5	2	3	5	5	7
1	7	1	7	1	1	7	1	1
3	6	2	6	2	2	7	1	7
1	7	1	7	1	1	7	1	1
1	7	1	5	2	2	6	1	7
1	6	1	6	4	1	1	3	2
4	7	1	7	4	4	7	1	1
4	7	2	7	3	1	7	3	7
5	4	4	4	4	4	4	3	4
7	7	7	7	7	7	7	7	7
4	7	2	6	4	4	7	2	7
3	7	1	7	2	1	2	2	1
1	7	1	7	1	1	1	1	1
7	7	1	7	7	1	1	1	1
1	7	1	7	4	1	1	4	1
1	7	1	7	4	1	7	1	7
5	7	4	7	5	6	5	5	3
1	7	1	7	2	1	7	1	7
2	5	2	6	5	4	3	1	3
5	7	1	5	5	3	3	1	3
1	7	3	5	2	2	4	3	3
1	7	1	4	1	1	7	1	1
3	7	1	7	4	2	5	2	7
5	7	4	5	4	4	6	3	3
3	7	1	6	4	4	7	1	7
1	1	1	2	1	2	2	1	2
4	7	2	3	2	2	2	1	2
5	5	6	6	6	6	6	6	6
2	6	2	6	4	6	7	5	5
3	4	3	3	5	1	2	1	1
2	6	2	4	4	4	5	2	4
2	6	2	4	4	4	5	2	4
7	7	1	7	7	2	3	3	4
3	4	4	5	1	1	7	5	2
2	7	1	4	2	1	6	1	1
4	7	6	7	4	4	2	1	1
1	7	1	4	4	3	7	3	7
4	6	4	5	5	6	6	5	7
5	7	5	5	3	3	5	3	4
4	7	3	6	6	3	7	2	5
7	7	3	4	2	2	7	3	5
4	5	2	5	4	4	5	4	5
4	7	4	5	5	4	7	7	7
3	7	1	5	3	2	1	1	2
7	7	7	7	7	7	7	7	7
4	6	2	4	3	4	6	2	4
2	6	3	6	4	7	7	4	3
1	1	3	4	4	1	1	1	1
5	6	4	5	4	4	6	5	6
7	7	1	6	6	1	5	4	1
2	6	3	4	3	2	7	3	3
4	6	4	5	4	3	4	4	3
1	4	1	4	4	4	3	1	4
4	5	4	4	2	2	2	4	7
4	7	4	7	6	7	3	6	4
6	7	6	7	4	2	7	5	6
4	6	5	4	5	5	4	4	4
3	7	1	4	2	2	7	2	6
2	2	2	2	2	2	2	1	2
6	6	7	7	6	5	5	3	5
4	4	2	6	3	3	4	2	5
7	7	7	7	6	5	1	6	4
5	6	2	6	2	5	6	6	7
2	2	3	5	5	5	5	5	5
1	6	2	4	3	3	1	1	3
1	7	1	4	3	5	1	1	1
1	1	1	4	1	3	7	1	7
4	4	4	5	4	4	6	4	4
3	4	2	6	2	1	2	1	3
1	7	1	5	2	1	1	4	1
5	7	4	6	3	2	4	3	3
6	6	7	7	7	7	6	7	7
6	6	7	7	7	7	6	7	7
6	6	7	7	7	7	6	7	7
1	3	1	6	2	1	1	1	1
7	7	7	7	7	7	7	1	7
2	3	1	4	2	3	1	3	1
1	7	1	5	4	2	4	2	2
4	6	1	5	5	5	5	2	4
1	7	1	5	3	3	7	1	7
4	7	3	4	4	2	1	3	2
3	4	3	3	3	3	2	6	6
1	7	1	7	5	3	7	7	7
7	7	7	7	7	4	1	7	3
1	7	1	7	7	1	7	1	1
1	4	3	2	2	3	3	3	3
7	7	1	7	7	4	7	2	7
6	7	1	5	2	4	7	3	6
5	6	5	5	3	4	7	2	7
1	7	1	4	5	2	7	1	2
5	4	4	4	4	4	4	4	4
1	7	1	4	4	4	4	4	4
4	6	3	5	3	3	3	3	2
7	7	5	7	7	7	7	6	4
3	7	3	7	3	5	6	1	1
3	7	3	6	3	2	7	3	3
5	7	1	4	3	3	7	3	1
1	7	1	4	1	1	7	1	1
3	7	1	4	1	3	3	3	3
1	4	3	7	5	6	2	4	2
1	7	1	7	3	1	7	1	5
1	7	1	7	3	1	7	1	5
4	7	2	6	5	2	5	4	2
7	7	7	7	7	7	7	7	7
1	7	1	7	3	2	4	2	1
5	6	3	6	5	6	5	5	3
1	7	1	6	2	3	7	1	1
1	7	1	7	1	1	1	1	1
1	7	1	7	1	1	7	1	1
4	6	4	7	4	4	7	4	6
1	7	1	7	7	7	7	7	7
4	7	3	3	3	1	1	1	1
3	6	3	6	5	5	5	5	5
2	2	2	4	3	3	2	6	5
7	7	7	7	7	5	7	6	6
6	7	7	7	7	7	2	4	2
4	7	4	7	4	6	7	2	4
6	7	7	7	7	3	5	6	7
1	7	2	7	3	2	4	2	1
1	7	1	6	2	2	4	1	1
2	7	2	6	6	6	6	1	7
4	6	1	6	4	4	2	3	6
5	6	1	5	6	5	7	3	7
3	7	5	7	6	4	5	4	7
1	3	1	4	3	1	4	1	1
1	7	2	7	4	3	6	4	5
3	6	3	6	5	6	4	2	3
2	5	2	6	4	4	5	3	5
4	3	3	5	3	3	5	3	5
1	7	1	4	1	1	6	4	5
5	7	4	7	4	2	4	3	7
2	6	1	5	5	5	7	5	4
1	7	1	1	1	1	7	1	7
3	7	6	6	5	3	7	3	5
7	7	3	5	5	1	7	1	1
2	3	2	3	4	5	2	4	5
3	6	5	6	4	2	7	3	7
4	7	7	7	7	6	7	6	7
1	5	1	6	1	2	4	2	1
3	6	1	3	3	4	6	3	6
3	5	1	4	3	4	6	3	4
1	7	1	4	4	4	3	2	5
1	7	7	7	7	1	7	1	7
7	7	1	7	1	7	7	1	1
2	6	1	5	3	3	5	2	5
4	7	3	5	5	3	6	4	4
4	7	4	5	4	4	5	4	5
1	1	1	3	1	1	1	1	1
1	7	1	4	4	2	2	2	2
4	6	4	6	6	4	7	4	5
1	4	2	5	1	1	1	1	2
4	5	3	5	4	2	4	3	5
1	7	2	5	3	3	1	1	2
1	7	1	4	4	2	2	1	1
3	5	1	4	1	1	5	1	1
4	7	1	4	3	1	7	1	5
7	7	1	1	1	1	7	7	1
1	7	1	5	5	2	1	1	1
5	7	4	6	6	5	6	4	5
4	6	5	4	5	5	7	6	6
4	5	4	5	4	4	5	3	5
5	7	3	6	5	6	4	3	4
1	3	1	2	3	2	5	2	2
5	7	5	7	7	5	7	6	7
2	3	2	2	2	1	1	1	1
1	7	1	7	4	5	1	1	1
1	7	1	7	5	1	1	5	5
1	7	1	5	3	3	4	3	5
4	3	1	7	4	4	3	1	7
1	6	1	5	2	1	5	3	4
2	7	2	6	6	6	7	2	7
3	7	1	7	7	3	7	1	6
5	7	6	7	6	7	7	7	7
3	5	4	4	4	5	4	3	4
3	7	2	6	3	2	3	3	4
1	7	1	7	4	4	4	1	1
2	5	2	6	4	4	4	4	4
1	7	2	4	4	3	3	2	2
4	7	4	7	4	2	4	4	5
4	6	2	7	4	2	2	1	1
4	7	1	4	4	4	1	1	1
2	6	2	5	2	2	1	3	6
4	5	2	5	5	2	6	3	2
3	3	4	4	3	3	4	3	3
2	6	2	4	4	4	6	4	5
2	6	2	4	4	4	6	4	5
2	5	2	5	5	6	2	1	2
1	7	1	7	3	7	7	1	2
4	6	4	5	5	3	7	2	7
4	3	1	5	5	5	4	4	5
1	7	1	5	5	3	3	1	2
1	7	5	4	4	3	2	3	3
1	7	1	5	5	3	3	1	2
4	6	6	6	5	5	4	4	5
4	7	3	3	4	2	6	2	6
2	2	2	7	3	2	2	2	2
7	7	7	1	2	1	7	2	7
3	7	2	6	2	3	2	3	3
1	3	1	6	4	4	4	3	2
1	3	1	6	4	4	4	3	2
4	5	2	5	2	2	7	2	3
3	1	4	5	4	5	7	5	4
4	5	4	5	5	4	7	4	6
7	7	7	1	7	7	7	1	7
4	3	2	3	4	3	3	4	4
3	3	3	5	3	2	2	4	4
4	6	2	5	2	3	6	4	3
1	7	1	7	1	4	7	4	1
4	4	4	4	4	4	4	5	4
4	6	4	6	5	5	7	4	5
3	5	2	6	2	5	3	2	2
7	7	3	5	5	5	2	4	2
1	7	1	4	4	1	1	1	1
2	2	1	2	2	2	3	2	3
4	6	1	4	3	2	4	2	1
3	6	3	4	3	4	6	5	5
1	7	6	4	4	4	1	1	1
4	7	3	6	5	5	6	3	7
5	7	2	7	7	2	7	1	4
1	7	6	4	4	4	1	1	1
3	7	1	7	5	3	2	1	7
2	7	1	4	3	1	2	1	1
5	7	1	5	4	3	3	1	2
1	7	1	4	4	4	4	4	7
7	7	4	7	4	1	7	7	7
3	4	4	6	5	5	2	2	1
1	7	1	7	5	2	6	1	4
4	7	1	6	5	2	5	7	7
1	5	1	3	1	2	5	1	2
1	3	1	6	1	5	3	2	2
1	3	1	6	1	5	3	2	2
7	7	1	1	1	1	7	7	7
3	6	1	4	3	1	7	2	7
7	6	4	5	5	5	5	5	5
1	5	1	5	3	3	7	2	7
4	6	2	5	2	3	7	3	3
2	7	3	6	3	5	2	4	4
3	7	1	4	4	3	3	3	2
4	4	2	4	4	3	5	2	5
7	7	7	7	4	3	7	4	6
1	6	1	1	1	1	1	1	1
1	6	1	1	1	1	1	1	1
4	7	5	7	6	4	5	5	5
6	7	6	7	6	6	6	6	6
1	7	1	6	1	1	7	1	1
5	2	1	6	5	3	3	4	2
1	2	1	6	1	1	1	7	1
3	7	1	4	2	3	5	4	7
7	7	1	7	4	1	4	1	2
1	7	1	7	1	1	7	1	7
3	4	2	3	5	3	2	2	2
5	5	1	4	1	1	5	1	1
1	7	1	3	1	1	7	3	1
1	6	1	6	2	2	7	1	7
3	7	2	7	4	7	4	2	2
1	1	3	7	5	4	7	4	7
7	7	1	7	7	7	7	7	7
1	7	1	6	3	6	3	3	1
4	1	4	7	4	4	4	4	4
2	6	1	5	2	4	3	3	1
4	4	4	5	5	5	7	4	6
1	3	1	6	3	5	3	1	1
7	7	3	1	2	1	7	1	1
1	7	1	7	4	3	7	4	7
1	5	5	6	7	6	7	1	6
5	5	4	5	5	6	7	1	3
3	4	3	4	4	3	7	3	7
7	7	1	5	7	5	7	1	2
4	6	1	4	1	1	1	1	1
1	7	3	5	2	3	7	2	3
2	4	4	7	7	6	5	4	5
7	7	1	1	1	1	7	7	1
1	7	1	7	7	1	7	1	7
7	7	7	7	7	5	7	1	7
5	7	4	5	5	4	4	4	7
7	2	1	7	2	1	7	7	7
1	7	1	7	1	1	1	1	7
2	7	2	6	5	3	3	1	6
7	7	3	7	4	7	7	7	7
6	7	4	7	5	7	7	6	7
7	7	2	6	4	4	6	6	6
7	7	7	7	1	1	7	1	7
5	7	4	4	4	5	6	5	2
4	7	3	4	4	4	4	2	6
5	7	6	7	5	7	7	7	7
4	7	3	5	6	6	6	5	6
4	7	1	7	1	1	1	1	1
1	7	2	3	4	1	7	1	7
1	7	1	7	1	1	2	2	2
2	6	2	3	3	3	6	3	3
2	6	2	3	3	3	6	3	3
2	6	2	3	3	3	6	3	3
3	4	2	3	3	4	4	3	3
3	7	1	1	1	1	7	1	7
3	2	3	4	3	2	4	2	3
4	6	2	4	2	1	3	1	1
3	7	7	5	6	7	7	7	7
4	5	3	5	4	3	7	6	3
6	5	6	7	6	4	4	3	2
7	7	4	7	7	7	7	4	3
3	7	3	7	5	5	7	7	7
1	7	1	7	7	1	1	1	1
1	6	1	2	1	2	3	3	7
1	6	1	2	1	2	3	3	7
1	7	1	6	3	2	4	2	1
7	7	1	7	1	1	1	1	7
7	7	1	7	1	1	1	1	7
2	4	2	3	2	2	6	2	7
7	7	1	1	1	1	1	1	1
3	5	4	5	4	4	7	5	2
7	2	4	7	2	7	7	5	2
1	7	1	7	1	7	1	1	1
2	6	5	6	6	2	6	4	2
7	7	7	7	1	1	7	1	1
1	7	1	6	2	2	2	2	3
4	3	5	4	4	5	3	1	5
1	7	1	7	2	1	7	1	1
1	5	1	3	1	1	3	2	2
4	7	1	6	5	6	6	5	6
1	7	1	1	2	1	1	1	1
1	7	1	1	2	1	1	1	1
4	6	4	6	5	6	7	5	5
3	7	3	6	2	2	6	3	2
5	6	1	5	1	1	3	1	2
7	7	7	7	5	4	4	3	3
1	7	1	7	1	1	7	1	1
7	1	7	7	7	7	7	1	7
1	7	1	7	3	3	1	4	3
2	7	1	7	4	4	1	1	1
2	7	1	7	4	4	1	1	1
7	7	3	3	2	2	2	2	3
6	2	4	7	7	5	7	2	1
3	7	1	6	3	2	1	3	2
3	5	3	5	3	2	7	2	6
7	7	1	7	7	7	7	7	7
2	7	1	7	1	3	7	1	7
6	7	1	4	1	1	1	1	1
5	2	4	6	7	3	5	4	5
3	7	1	2	4	1	5	1	1
3	7	3	5	5	4	4	3	6
1	7	1	7	1	1	1	1	1
4	2	1	7	4	3	7	6	7
2	6	2	5	2	2	3	4	3
1	7	1	7	1	1	7	1	7
1	7	1	7	7	7	7	7	7
1	7	1	7	1	1	7	1	7
1	1	1	7	1	1	7	1	1
3	7	4	6	4	4	5	2	2
5	6	3	6	4	5	6	1	5
3	5	2	3	4	2	3	1	4
4	5	4	5	4	5	5	5	6
1	5	4	7	3	4	3	4	3
1	7	1	4	1	1	1	1	1
1	5	1	4	3	5	5	2	3
3	2	7	3	2	5	6	2	4
4	7	4	5	4	4	6	3	7
2	7	1	4	3	2	5	3	4
1	7	1	7	7	1	7	1	7
5	7	4	5	5	6	7	6	5
3	6	1	2	1	1	1	2	1
2	7	2	3	1	2	6	2	7
1	7	1	7	7	1	7	1	7
1	5	1	2	1	2	1	1	2
4	4	1	4	3	1	1	1	1
1	1	7	7	7	1	1	7	7
7	7	7	7	1	1	7	1	7
7	2	7	7	1	1	7	1	7
2	7	3	4	4	4	4	4	4
1	7	1	7	1	2	4	4	1
3	6	2	5	4	2	4	4	5
7	7	7	7	2	4	5	1	7
5	6	2	7	4	3	2	2	4
1	4	1	6	1	1	1	1	1
1	4	3	1	2	5	3	2	7
6	5	6	6	6	5	6	6	6
4	7	3	5	5	4	6	3	6
7	7	1	1	1	1	7	1	1
4	3	3	6	4	3	5	2	3
3	5	4	7	4	4	3	5	4
7	7	7	7	2	1	7	2	1
1	6	2	5	4	4	7	2	7
1	1	1	7	1	1	5	3	4
1	1	1	7	6	1	7	1	7
7	7	3	5	4	2	7	5	7
2	5	2	4	3	1	2	2	2
1	7	1	3	1	1	7	1	1
4	5	4	6	2	2	4	2	2
4	7	4	4	4	3	7	2	7
7	7	7	7	1	1	7	1	7
1	7	1	7	7	7	1	1	1
1	7	1	7	1	1	7	1	1
4	4	2	4	3	3	5	3	4
3	5	3	5	4	2	3	2	2
6	7	4	7	4	5	2	4	3
1	7	7	7	7	1	7	1	7
1	7	1	1	1	1	7	1	7
1	7	1	1	1	1	7	1	7
4	1	1	5	1	1	5	1	2
1	1	7	1	7	1	1	7	7
3	7	1	5	3	4	7	7	6
5	7	3	4	4	4	4	4	4
3	6	2	5	4	3	3	2	3
7	7	7	7	7	7	7	7	7
3	5	1	3	3	3	3	1	1
1	7	1	3	2	1	3	2	3
1	7	1	5	2	1	1	4	1
3	7	3	4	3	4	6	5	5
4	7	4	6	5	6	5	3	6
3	6	3	5	4	3	6	2	4
1	1	1	4	2	2	6	1	3
5	5	6	5	5	6	6	6	6
7	7	7	3	7	7	4	5	6
4	5	6	7	5	1	7	1	7
3	6	3	5	4	4	2	3	2
3	6	3	5	4	4	2	3	2
1	7	3	5	5	4	6	5	7
7	7	5	7	5	1	7	7	7
1	7	1	7	3	2	7	2	7
4	7	4	6	5	5	6	4	5
1	7	1	3	4	7	4	4	7
7	7	2	4	3	3	3	3	2
3	6	1	5	4	4	2	2	1
1	4	1	4	4	4	1	4	2
2	7	2	4	2	2	3	1	2
4	7	4	7	4	4	7	4	7
1	7	1	7	1	1	7	5	4
1	7	1	5	1	1	7	3	7
1	7	1	1	1	1	7	1	7
1	7	1	1	1	1	7	1	7
5	5	5	6	5	5	5	5	4
2	7	4	6	5	4	5	4	1
3	7	2	4	3	2	2	3	7
4	5	4	4	4	4	5	4	4
5	2	7	1	1	1	7	2	6
2	7	1	1	1	1	7	2	7
5	7	1	4	2	6	3	3	4
4	7	6	6	6	5	6	5	5
2	7	1	1	1	1	7	1	7
4	6	4	7	4	2	6	4	5
1	7	1	2	2	1	7	1	7
1	7	1	2	2	1	7	1	7
2	6	1	6	4	3	7	2	6
1	4	2	3	1	1	1	1	1
1	7	1	7	2	1	1	1	7
1	1	1	7	7	1	7	1	1
7	7	1	7	7	7	7	7	7
7	7	7	7	7	7	7	1	7
4	6	2	3	2	2	7	1	1
1	7	4	7	4	5	1	7	7
1	7	7	7	1	7	7	7	7
1	7	7	7	1	7	7	7	7
4	7	4	7	4	4	7	7	7
4	7	4	7	4	4	7	7	7
1	7	1	6	4	2	6	2	2
4	7	1	1	1	1	7	1	7
4	7	7	6	7	5	7	7	7
3	4	5	5	4	4	7	2	7
1	7	1	1	4	5	2	3	2
1	7	1	4	4	4	1	2	2
2	4	5	5	6	3	4	3	3
1	7	1	7	2	4	1	1	1
2	4	3	4	3	3	4	3	3
3	1	1	7	2	1	1	1	2
1	7	1	3	3	1	7	4	4
1	7	1	1	1	1	7	1	7
4	5	4	5	4	4	4	4	4
7	6	7	5	4	1	1	1	1
3	7	7	7	4	4	7	7	7
4	7	3	4	3	2	3	2	2
1	7	4	7	7	7	7	4	4
1	7	1	1	1	1	1	1	1
7	7	7	1	1	1	7	1	7
7	7	4	7	6	6	7	5	5
1	6	1	2	2	2	2	3	2
2	6	1	5	2	2	4	1	2
1	6	1	2	2	2	2	3	2
4	7	7	7	7	7	7	7	7
2	7	2	3	4	3	2	3	2
1	7	1	5	3	3	3	4	2
4	2	5	7	7	6	4	6	7
1	7	1	5	6	5	2	1	1
3	3	1	6	2	2	2	2	2
4	6	1	6	1	2	5	2	4
7	7	7	7	7	7	7	7	7
4	4	1	3	3	3	7	1	7
4	4	4	5	4	5	4	3	3
6	7	7	7	5	6	5	3	3
4	1	4	7	2	2	2	3	5
1	7	4	1	1	5	2	5	5
7	7	1	7	7	1	7	1	1
2	5	1	3	4	4	4	1	6
3	5	2	3	3	3	1	3	1
5	7	5	7	5	7	7	5	6
5	7	5	7	5	7	7	5	6
2	3	2	3	3	3	2	2	2
7	7	3	7	7	5	7	3	6
4	4	5	3	4	3	3	3	3
5	5	1	5	4	3	7	4	4
2	7	4	7	4	6	7	3	2
5	6	4	5	5	5	4	1	6
1	7	1	1	1	1	1	1	1
3	6	3	6	4	2	7	2	4
3	6	4	5	5	5	7	7	7
4	7	1	7	4	3	1	1	1
1	7	1	1	1	1	7	7	7
4	5	4	5	4	4	5	4	5
4	7	1	1	1	1	7	1	7
7	7	1	7	4	1	5	1	6
2	5	2	6	2	2	2	2	2
1	7	1	1	1	1	7	1	7
7	7	2	7	7	5	4	1	5
3	7	3	5	1	1	6	1	4
7	7	2	7	7	5	4	1	5
2	7	5	7	7	3	4	4	2
3	5	3	5	5	5	5	5	5
7	7	7	7	1	1	7	1	1
7	7	2	5	5	2	7	2	7
7	1	1	4	1	1	7	1	7
4	6	4	6	6	5	7	5	6
2	7	1	7	3	3	7	7	7
2	7	4	6	7	7	7	6	7
1	6	1	5	1	2	1	1	1
1	7	1	4	1	4	7	4	4
5	5	4	6	3	3	7	4	7
4	1	6	7	6	5	6	6	6
4	1	6	7	6	5	6	6	6
4	1	6	7	6	5	6	6	6
4	1	6	7	6	5	6	6	6
4	5	7	6	6	7	6	5	5
7	6	6	4	3	2	7	6	7
5	7	5	6	6	5	5	6	6
4	7	4	7	5	5	3	2	2
7	7	1	1	1	1	7	1	7
1	7	1	7	1	1	7	7	7
1	7	1	7	7	1	7	1	7
2	6	1	5	4	1	4	2	4
6	7	1	7	1	3	7	1	7
4	5	5	5	5	3	7	5	5
4	3	3	5	4	4	3	3	3
7	7	1	7	1	1	7	1	1
1	7	1	7	7	7	7	7	7
2	7	1	6	2	2	1	1	1
4	7	1	6	4	5	5	4	3
1	1	7	7	7	6	4	4	4
4	7	4	7	5	4	3	1	1
7	7	1	7	1	1	1	1	1
1	7	1	4	2	3	2	2	3
1	7	1	5	4	2	4	5	5
5	7	1	6	1	1	6	1	6
4	7	2	6	5	3	7	1	6
7	7	3	7	4	2	4	1	4
3	6	2	4	1	4	7	1	1
1	7	1	7	7	1	7	7	7
7	7	7	7	7	1	7	1	7
7	7	1	7	7	7	7	1	4
7	7	1	7	7	7	7	1	4
7	7	1	7	7	7	7	1	4
1	6	1	6	3	2	4	2	1
3	1	3	4	1	1	1	1	1
3	7	1	7	7	1	1	4	7
3	7	1	7	4	6	7	2	5
7	7	7	7	7	7	7	7	7
1	7	6	5	5	7	5	7	4
7	7	5	6	5	4	7	3	7
4	7	2	6	3	3	2	2	2
1	5	1	3	1	5	1	4	1
5	6	1	4	1	1	7	4	7
1	1	1	7	7	1	7	1	7
1	7	1	7	1	1	7	7	7
5	7	4	7	6	1	7	4	7
5	7	4	4	1	1	7	1	1
1	7	1	7	1	1	7	7	7
3	6	6	7	7	7	7	6	2
1	7	7	1	7	4	1	1	7
3	6	3	5	1	2	7	4	2
4	7	4	6	3	4	7	5	4
7	5	4	2	2	2	5	1	5
7	7	1	7	7	1	7	1	1
4	7	4	7	5	5	7	4	7
1	7	1	1	1	1	7	1	7
1	7	1	6	5	2	1	1	1
1	7	1	1	7	7	7	7	7
4	1	1	4	4	3	3	2	4
7	7	7	1	1	1	7	1	7
2	7	2	5	4	2	6	1	7
1	7	1	7	7	7	7	6	4
4	7	2	6	6	4	6	2	6
2	6	4	6	7	5	4	5	4
7	7	7	7	1	1	7	1	7
2	7	2	3	2	2	7	2	7
4	7	4	4	4	4	7	4	7
3	6	3	5	4	3	7	4	2
1	7	1	1	1	1	1	1	7
7	7	7	7	7	4	7	7	7
4	7	2	2	2	5	7	4	7
1	7	1	6	1	3	4	1	2
1	4	1	7	5	7	1	4	2
1	7	1	1	1	2	1	1	1
7	5	7	4	5	6	1	1	7
7	7	5	7	6	7	7	4	4
1	1	1	1	1	1	1	1	1
1	1	1	1	1	1	1	1	1
4	6	2	5	4	5	4	2	3
6	6	6	6	6	6	7	6	4
4	7	3	6	3	3	3	2	2
4	7	1	3	3	3	1	2	3
1	7	1	7	1	1	1	1	1
1	7	1	4	4	4	1	1	1
1	4	1	7	3	4	1	2	3
1	4	1	7	3	4	1	2	3
1	2	1	4	2	2	7	2	2
3	6	3	5	4	2	5	4	2
1	7	1	6	5	5	5	3	4
7	7	1	4	1	2	3	1	1
4	6	1	2	1	1	3	2	5
2	6	1	6	3	5	7	7	6
2	7	1	4	4	4	3	1	3
3	6	2	4	4	4	3	2	2
7	7	7	7	7	7	4	7	7
4	7	4	7	4	6	7	5	7
1	1	2	1	1	2	2	2	1
2	7	7	7	7	7	1	1	1
2	7	2	7	6	2	1	1	1
1	7	1	7	7	7	7	7	7
7	7	7	7	7	7	7	7	7
1	1	7	7	7	7	7	7	7
7	7	1	7	1	1	7	1	7
1	7	1	7	7	7	7	1	1
1	7	1	5	1	1	5	1	1
1	7	1	1	1	1	7	1	7
1	6	1	7	2	1	2	1	2
7	7	5	7	6	7	7	6	6
7	3	1	3	1	1	2	1	3
4	4	4	6	6	5	7	6	7
2	2	1	4	2	2	5	2	2
7	1	7	7	1	7	7	7	7
1	7	1	4	1	2	7	1	7
4	7	3	5	3	4	7	3	3
1	5	3	5	1	1	1	1	1
1	7	1	7	7	7	7	1	7
6	7	1	7	4	1	7	1	2
4	7	4	6	4	3	4	4	7
1	7	1	7	2	2	7	2	1
6	6	5	4	4	6	5	4	3
5	3	1	6	2	1	7	1	1
1	7	1	7	7	7	7	7	7
1	7	2	6	2	1	1	1	1
5	7	1	6	4	1	1	4	1
1	7	1	7	1	1	7	1	7
1	1	1	1	1	1	4	1	3
7	7	1	7	1	1	7	1	7
7	1	7	5	7	7	7	1	7
1	3	1	2	1	1	7	1	1
1	1	4	7	7	4	7	1	7
5	7	4	6	4	1	7	1	7
1	7	7	7	1	1	7	1	7
2	7	1	7	1	2	7	1	1
7	7	2	7	2	4	6	3	4
1	7	7	7	7	7	7	1	7
2	5	6	6	4	4	7	2	6
1	7	1	7	1	1	7	1	7
7	7	1	5	2	2	7	1	7
1	7	1	7	7	7	7	1	7
4	4	1	3	4	4	4	7	7
7	7	1	1	1	1	7	1	1
2	6	3	3	3	2	3	3	6
1	5	1	5	4	4	2	4	1
1	1	1	1	1	1	7	1	7
1	3	4	7	5	5	7	5	3
3	7	2	6	2	2	6	3	2
2	7	1	5	3	1	3	4	2
4	4	2	5	3	3	4	4	4
1	7	1	7	1	1	1	1	1
7	7	3	4	3	5	4	3	6
1	7	1	7	3	3	6	3	4
4	7	1	6	2	3	7	4	4
7	3	7	7	7	7	7	7	7
2	7	2	5	5	1	1	1	1
7	7	7	7	7	7	7	1	7
5	7	4	5	7	7	6	6	5
7	7	6	3	7	7	7	7	1
1	7	1	6	2	2	4	2	2
4	1	1	4	3	1	1	4	1
1	1	1	1	1	1	7	1	7
5	6	5	6	6	5	5	6	6
4	4	3	7	3	3	4	2	3
1	7	1	7	1	1	1	1	1
3	7	6	7	5	6	4	5	3
5	7	1	7	3	5	7	6	6
5	6	2	6	4	6	5	4	4
5	7	2	3	3	4	6	5	6
6	7	1	1	1	1	1	1	1
7	7	4	7	7	4	5	2	4
2	7	1	3	3	3	2	2	4
1	7	4	7	7	7	7	7	7
7	7	2	4	4	2	2	4	5
7	7	4	7	4	4	5	5	4
3	7	7	7	7	7	7	7	7
2	7	1	7	3	5	5	1	1
4	7	1	6	2	3	3	2	2
2	3	4	6	4	4	7	4	4
4	7	5	7	7	7	5	5	6
1	7	1	7	1	1	1	1	1
5	6	1	4	4	4	4	4	4
2	6	2	2	2	2	6	2	6
4	4	4	7	5	5	7	5	7
4	5	4	5	5	5	5	4	5
1	7	1	4	1	1	7	1	7
1	7	2	5	5	3	5	5	5
3	6	4	5	4	3	4	4	5
5	7	5	7	5	7	6	6	6
7	7	7	7	7	5	7	7	3
7	7	4	1	1	1	7	1	1
4	5	4	6	7	6	2	2	2
7	7	7	7	7	7	7	7	7
3	3	2	4	2	2	6	3	3
7	6	3	6	6	6	7	7	7
7	7	1	1	1	7	7	7	1
1	1	2	2	4	2	4	1	3
7	7	1	1	1	1	7	1	1
2	6	2	4	1	3	5	2	1
1	5	2	5	4	3	3	2	5
1	7	1	1	1	7	7	1	7
1	7	2	6	5	5	1	5	2
1	7	3	7	2	4	2	3	2
5	6	1	6	4	1	1	1	1
2	7	3	4	2	3	3	2	3
7	7	2	7	7	1	7	1	7
2	1	1	5	1	1	1	5	1
4	7	4	6	6	5	6	4	5
5	3	2	4	2	2	3	2	5
4	4	2	4	4	4	3	4	4
7	7	1	7	7	7	7	1	4
1	7	1	4	1	1	1	1	1
1	7	1	7	4	4	7	1	7
3	6	1	6	6	7	7	5	7
3	6	1	6	6	7	7	5	7
3	6	1	6	6	7	7	5	7
1	3	1	2	1	1	7	1	1
1	7	1	4	4	4	4	4	4
4	7	1	7	4	5	7	4	7
1	7	1	6	4	3	7	5	5
1	7	1	7	5	3	1	3	3
7	7	1	6	2	4	3	3	4
4	7	2	6	6	5	2	5	7
7	7	5	4	2	2	7	3	2
7	7	1	7	5	5	7	1	7
4	7	4	4	4	4	4	4	5
4	7	1	2	1	1	1	1	1
5	6	3	7	6	5	4	7	7
7	7	7	7	7	1	7	1	7
3	2	7	3	3	7	3	7	2
7	7	7	7	1	5	7	4	7
6	7	6	4	6	6	7	4	7
6	7	1	1	2	2	1	1	7
7	7	1	1	7	1	7	1	1
5	6	3	4	4	3	3	3	2
1	7	1	1	1	1	7	1	7
7	7	7	7	7	7	7	7	7
6	6	3	6	5	6	2	2	2
1	7	7	7	7	7	7	1	7
1	7	7	7	7	7	7	1	7
1	7	1	7	1	1	1	1	1
4	7	1	3	2	1	3	3	5
2	7	1	5	6	4	4	3	3
5	7	1	4	1	1	1	1	1
3	3	2	6	4	4	6	5	4
7	7	5	6	3	6	2	6	6
1	7	1	7	1	1	1	1	1
3	7	1	7	4	5	7	3	1
5	2	2	6	5	2	7	1	7
1	7	6	6	2	6	6	6	5
1	7	1	7	4	4	1	3	6
2	7	2	5	2	3	2	1	5
1	7	1	7	1	1	7	1	7
7	7	7	7	7	7	7	7	7
2	3	2	1	2	2	7	3	7
1	7	1	5	1	1	7	1	1
2	5	2	5	3	4	3	3	4
4	7	4	5	4	4	3	2	2
4	6	7	7	5	7	6	6	5
1	7	1	4	2	2	4	1	1
4	7	3	6	5	4	2	2	2
3	5	4	7	1	4	5	4	4
7	7	4	7	7	7	7	7	7
1	6	1	6	1	4	3	3	2
1	7	1	5	1	2	7	1	5
3	7	3	7	5	3	7	5	7
4	5	4	5	1	4	7	5	7
3	1	1	4	2	1	3	1	2
3	6	3	6	3	3	3	3	3
7	7	7	2	1	7	1	2	7
1	7	1	7	1	1	7	1	7
2	7	1	6	4	5	3	2	4
4	7	4	6	7	7	5	4	4
7	7	1	7	7	1	7	1	1
1	7	1	7	7	7	7	7	7
1	7	1	7	7	7	7	7	1
7	4	1	3	1	1	1	1	1
3	4	1	4	1	2	1	1	3
3	4	1	4	1	2	1	1	3
5	7	4	5	5	4	6	4	4
5	6	2	4	2	2	3	1	1
2	2	3	6	2	2	2	2	2
2	2	3	6	2	2	2	2	2
4	6	2	5	4	5	6	4	5
2	7	7	1	7	3	7	3	1
7	6	2	7	2	5	2	3	1
7	7	7	6	6	7	7	1	7
2	7	3	7	4	2	6	3	6
1	7	1	3	4	4	1	4	1
4	5	4	6	3	4	6	3	3
7	7	7	5	3	3	7	1	1
6	5	6	5	7	6	6	7	7
4	3	3	3	3	3	3	4	3
7	7	7	4	4	4	6	4	4
1	7	1	7	7	1	1	1	1
3	5	4	5	4	4	4	3	4
4	4	4	7	5	6	5	4	6
2	6	2	6	4	2	3	2	4
2	7	2	2	2	2	7	2	2
2	7	2	7	4	3	4	1	4
2	7	1	7	7	5	4	1	1
2	7	1	7	4	7	1	4	1
1	6	1	6	2	2	2	2	5
4	7	3	7	3	7	3	3	5
6	5	3	4	4	4	4	4	4
5	7	2	7	2	2	5	1	1
1	7	1	5	4	6	6	1	1
1	4	7	4	4	2	5	1	1
3	7	5	7	3	5	7	1	6
3	7	1	6	3	2	5	2	3
1	1	1	1	1	1	7	1	7
3	4	1	7	2	1	4	1	1
1	7	1	7	2	3	1	1	1
5	7	5	4	5	3	4	3	4
5	2	3	4	2	2	2	2	3
5	5	1	4	2	3	2	3	4
5	5	5	5	5	2	2	4	7
1	5	1	5	2	1	6	1	1
4	6	4	6	4	3	4	3	4
1	7	1	3	2	2	3	2	2
5	5	4	5	3	1	1	6	7
2	7	1	2	2	2	1	1	4
2	6	6	3	4	3	2	5	6
7	7	1	7	1	1	1	1	1
4	7	1	5	6	4	7	4	2
4	6	3	4	5	3	3	3	5
7	7	6	7	6	1	6	6	6
4	4	2	7	4	3	7	3	4
4	4	3	5	3	6	4	5	4
4	4	3	5	3	6	4	5	4
1	7	1	7	1	7	7	1	1
7	7	7	7	1	7	1	7	7
2	7	2	7	3	2	3	4	5
4	6	2	4	1	6	4	2	2
5	5	3	6	5	5	4	3	4
5	7	1	3	1	1	1	1	1
5	7	3	6	5	5	7	4	6
1	7	1	6	5	6	2	2	2
7	7	1	1	1	1	7	1	7
1	4	1	3	3	2	2	1	1
1	7	1	7	7	7	7	7	7
4	7	4	6	4	4	7	6	7
1	1	1	2	1	1	2	2	2
2	7	1	5	4	5	7	1	7
1	7	1	1	1	4	7	7	7
7	1	1	4	2	5	4	1	4
5	5	3	3	1	1	1	1	5
1	5	1	5	4	4	5	3	5
3	4	1	2	2	1	1	1	2
7	1	7	7	1	7	7	1	1
1	7	7	7	1	1	7	7	7
7	7	1	1	1	5	6	4	7
7	1	7	7	7	7	7	7	7
7	1	1	4	4	1	1	1	1
4	7	7	7	7	7	7	7	7
5	7	6	7	5	2	2	4	4
2	5	1	3	2	2	1	1	1
4	5	3	5	3	2	4	3	6
1	2	1	5	1	2	2	1	1
4	5	2	6	5	4	3	4	5
4	4	2	4	4	2	6	3	5
7	7	7	7	7	7	7	1	7
4	4	7	7	7	7	7	4	7
4	5	4	7	7	4	3	7	7
3	7	3	7	5	5	3	3	5
5	7	1	7	2	1	1	1	1
1	4	1	5	1	2	1	1	1
2	3	1	7	4	5	1	1	1
1	7	1	1	1	1	7	1	7
4	7	3	4	3	2	3	2	6
5	6	3	6	4	5	7	4	4
6	5	5	7	7	7	6	4	7
3	7	1	5	6	5	7	1	4
3	5	2	5	4	4	3	4	3
6	7	7	6	5	3	6	4	6
3	5	3	3	3	3	3	3	3
2	4	1	5	2	2	2	2	2
3	7	1	4	5	4	1	4	4
7	6	3	3	3	3	3	6	3
5	5	2	5	3	3	6	4	7
5	5	4	4	4	4	4	4	5
3	7	5	5	5	2	6	4	2
1	7	1	7	7	1	1	1	7
4	7	5	4	4	1	1	1	1
4	5	4	5	4	3	7	4	7
4	6	2	4	3	3	2	3	2
7	7	1	7	1	1	7	1	7
2	2	2	6	4	5	5	5	6
4	7	4	5	5	5	7	4	4
1	7	1	1	1	1	1	1	1
4	6	7	7	7	7	4	7	7
1	7	4	5	5	4	7	3	7
1	7	4	5	5	4	7	3	7
3	7	1	7	5	5	4	5	2
2	6	2	7	3	5	5	3	6
1	7	1	1	1	1	1	1	1
1	7	1	7	1	2	1	1	1
4	5	4	6	5	7	4	4	4
4	7	4	4	1	4	7	1	1
4	5	1	7	3	1	1	1	1
3	7	1	7	6	6	6	2	1
1	7	1	6	1	1	4	4	7
7	7	7	7	7	7	7	7	7
3	7	6	6	6	6	1	5	5
5	7	6	6	6	6	7	7	6
7	7	7	7	7	7	6	7	7
7	7	1	7	2	1	1	1	1
3	6	2	5	5	5	2	4	4
1	7	1	7	7	5	1	1	1
3	7	3	4	4	4	7	3	7
5	5	3	7	6	5	4	3	3
1	7	1	3	2	2	1	1	1
4	7	3	5	3	3	4	4	4
1	7	5	7	6	7	7	7	7
2	7	1	7	3	3	1	4	4
3	2	5	4	4	6	4	3	4
4	4	4	4	4	4	7	5	5
3	5	2	3	2	3	7	2	2
3	6	3	4	3	2	6	1	6
1	7	4	6	3	2	5	2	2
4	5	1	7	3	4	7	1	7
1	7	5	3	3	3	7	4	7
1	7	5	3	3	3	7	4	7
1	7	1	2	4	6	5	5	5
1	7	1	2	4	6	5	5	5
4	5	4	7	5	7	7	4	7
4	5	6	7	7	7	7	1	7
7	7	7	7	7	4	7	7	7
1	7	1	4	4	4	2	1	4
2	6	3	6	4	6	5	2	3
3	6	1	4	4	3	1	2	1
3	7	4	5	5	6	7	5	6
5	7	4	6	5	4	7	4	4
2	7	2	6	3	5	5	2	1
5	7	4	7	6	2	5	4	4
4	7	3	7	6	5	3	3	1
4	7	7	7	7	7	7	7	7
1	7	1	4	4	1	7	4	4
2	6	1	4	2	2	1	1	6
3	3	2	5	4	2	6	2	6
1	3	1	4	3	2	1	1	2
1	5	3	5	1	3	5	1	2
1	7	1	3	3	3	3	2	2
6	4	4	5	5	3	5	5	4
5	7	5	7	5	7	7	5	1
7	7	1	7	7	7	7	1	1
1	1	1	2	1	1	2	1	1
3	2	3	5	2	2	1	2	4
1	1	1	2	1	1	2	1	1
1	1	1	2	1	1	2	1	1
7	7	7	7	7	1	7	1	1
5	4	5	7	7	7	7	7	6
4	5	1	4	1	2	5	1	4
1	3	1	2	1	1	1	1	1
2	5	2	7	5	6	7	3	6
7	7	7	7	7	1	7	7	7
7	1	1	7	1	7	1	7	1
2	7	2	7	4	5	3	3	2
5	4	4	6	4	4	5	4	7
1	4	1	3	1	1	1	1	1
4	7	4	7	7	5	7	4	7
1	5	1	5	3	5	2	1	1
1	5	1	5	3	5	2	1	1
4	5	1	7	1	1	4	1	1
4	7	3	6	5	6	6	4	4
2	5	3	7	4	2	7	1	1
6	7	7	1	6	1	6	1	7
2	7	2	7	2	6	6	1	2
2	7	2	7	2	6	6	1	2
4	7	4	7	4	7	7	3	7
5	6	5	6	6	6	7	6	6
2	5	2	6	4	4	3	3	5
5	6	1	5	4	5	5	3	3
2	5	3	4	4	3	4	3	3
2	6	2	6	5	5	7	2	7
5	7	5	7	5	4	4	3	2
7	7	1	3	3	1	7	1	7
3	7	3	7	6	6	7	6	5
3	6	2	4	1	4	7	1	1
1	5	1	7	2	2	2	2	1
7	7	1	1	3	5	5	4	5
3	5	3	4	3	3	4	4	4
1	1	2	3	2	2	2	2	2
7	7	4	4	4	7	7	7	7
4	4	4	4	4	4	4	4	4
2	5	1	6	7	5	7	4	2
7	7	7	5	2	5	1	1	1
1	4	1	6	5	6	4	3	7
6	4	4	5	4	4	7	6	4
1	7	1	4	2	1	6	1	1
2	6	7	2	1	1	7	2	7
1	5	2	3	6	6	5	6	5
1	7	1	4	3	4	1	3	1
6	7	4	6	6	4	7	7	6
4	6	4	5	5	5	4	4	4
1	7	1	1	1	1	7	7	7
5	7	1	5	5	4	4	5	3
5	5	1	1	1	1	7	2	7
5	5	1	1	1	1	7	2	7
2	7	2	5	1	3	4	2	6
1	7	1	1	1	1	1	1	1
4	5	3	4	4	4	4	4	4
2	7	1	3	4	1	5	2	1
2	3	2	4	2	2	7	1	1
4	6	7	6	4	2	4	2	3
4	6	7	6	4	2	4	2	3
7	7	7	7	7	1	7	7	7
2	7	2	7	2	6	4	3	4
4	7	2	7	4	4	7	4	4
2	6	2	4	4	3	3	3	3
3	5	2	7	4	2	1	2	4
7	7	7	5	1	3	5	1	3
1	7	1	4	6	2	7	1	1
3	7	1	2	2	2	3	1	7
1	7	1	7	2	3	4	2	1
1	5	1	5	4	1	5	2	2
4	4	4	4	4	4	4	4	4
4	7	4	5	2	4	4	2	2
5	6	5	2	3	3	5	5	5
7	7	5	6	5	5	4	5	4
1	7	1	7	7	3	4	4	4
5	5	5	4	3	4	6	4	5
4	6	3	5	4	4	4	4	4
2	6	1	6	5	5	1	1	2
2	7	1	3	3	3	3	1	7
3	7	1	2	7	1	7	1	1
6	6	5	5	5	4	7	5	5
3	7	3	6	7	7	7	4	5
7	7	2	4	3	3	2	2	2
1	7	1	1	1	1	1	1	1
4	7	1	2	2	1	7	1	7
4	7	1	2	2	1	7	1	7
4	7	1	2	2	1	7	1	7
4	7	1	2	2	1	7	1	7
7	7	1	7	4	5	5	5	4
1	7	1	7	1	1	7	1	1
7	7	1	7	1	1	7	2	3
4	4	3	6	5	5	2	3	2
4	6	3	3	3	3	4	3	3
3	6	4	3	5	3	1	3	1
4	6	3	6	4	5	7	2	3
1	7	1	7	1	1	1	1	7
1	5	5	6	5	2	1	1	1
2	2	2	5	5	3	2	3	2
5	7	1	1	1	1	6	1	1
4	7	4	5	5	4	5	4	4
2	7	4	3	4	3	7	1	4
5	7	1	4	3	2	7	2	7
1	7	2	5	4	4	4	3	1
7	7	7	7	7	4	7	4	7
5	5	2	7	2	3	7	2	7
4	7	1	4	2	3	7	5	7
1	7	1	1	1	1	7	1	1
2	7	2	7	4	5	7	4	7
1	7	1	1	1	1	7	7	7
1	7	1	1	1	1	7	7	7
3	7	2	7	1	1	6	3	3
7	7	1	1	1	1	7	1	1
2	7	2	7	4	2	2	2	2
4	4	4	4	2	3	3	3	4
2	7	1	2	1	1	1	1	1
1	7	4	4	4	4	4	4	4
1	7	4	4	4	4	4	4	4
4	7	5	1	1	1	7	5	7
4	7	1	2	1	1	7	3	7
4	4	3	6	4	6	4	7	4
4	7	1	7	2	1	7	5	2
7	7	4	5	5	5	7	7	5
2	2	1	6	5	6	2	2	2
1	4	3	4	4	3	2	1	1
6	7	2	5	3	4	7	2	7
1	7	7	3	3	3	2	2	1
2	7	3	6	3	3	6	5	4
5	7	1	5	6	6	7	5	5
4	7	4	7	7	4	4	4	4
1	7	4	7	7	6	7	6	7
1	7	1	1	1	1	7	1	2
1	7	1	6	6	6	7	7	7
4	7	1	5	5	5	1	1	7
4	4	3	4	4	3	4	4	4
4	6	2	6	4	3	7	2	7
2	5	2	4	4	2	6	3	6
2	7	7	7	6	4	4	6	7
1	7	1	7	1	1	7	1	1
4	4	3	7	4	1	3	3	3
1	6	1	5	1	1	5	1	1
4	7	3	7	1	4	7	3	4
1	7	1	1	1	1	7	1	7
6	7	7	7	2	5	7	2	3
4	7	5	1	1	1	7	1	1
1	7	1	5	1	1	5	1	1
1	7	1	7	3	2	6	3	3
1	7	3	7	5	5	1	7	2
1	7	7	7	1	1	7	1	7
6	7	4	5	3	4	7	1	6
7	1	7	7	1	1	7	1	7
1	7	1	4	4	1	1	4	7
5	5	4	6	5	2	5	1	7
2	6	1	7	2	3	7	2	2
1	7	1	2	5	3	1	2	1
1	7	2	5	3	3	4	3	3
1	7	7	7	2	7	7	7	7
1	7	1	1	1	1	7	1	1
1	1	1	7	7	1	7	1	7
1	7	1	4	2	3	2	2	1
3	6	2	6	5	2	5	4	6
1	7	1	7	7	1	1	1	1
1	7	1	7	7	1	7	1	1
1	7	3	6	4	1	7	4	7
7	7	7	7	7	7	7	7	7
7	7	1	7	7	1	1	7	7
1	6	1	3	1	2	4	1	5
5	5	6	5	6	4	7	6	7
7	7	4	7	3	7	7	6	7
2	4	2	6	5	4	5	4	5
1	7	1	7	7	7	2	1	1
5	6	2	3	2	2	7	6	7
1	7	1	4	2	3	2	3	2
1	7	1	7	7	7	7	7	7
2	6	1	7	2	1	6	4	1
5	5	4	5	6	5	4	4	4
1	7	1	7	1	1	7	1	7
2	6	1	4	3	1	5	1	3
1	7	1	4	2	2	4	2	3
3	6	2	6	4	3	4	3	3
3	7	4	6	7	6	5	5	4
7	7	7	7	1	7	7	7	7
1	7	1	7	4	3	6	4	4
2	4	2	4	4	3	3	3	3
1	7	1	7	1	7	1	1	1
7	7	7	7	7	7	7	7	7
3	7	1	7	3	1	4	1	3
1	7	1	7	4	4	1	1	1
7	7	1	1	1	1	1	1	1
2	1	2	3	1	1	1	3	2
3	6	4	6	4	3	7	2	7
3	6	2	4	3	3	4	2	3
7	7	1	1	1	7	1	7	1
4	4	3	4	3	4	4	3	4
2	4	2	4	2	1	1	1	1
2	6	4	5	2	3	6	4	3
4	7	1	7	4	7	7	1	1
2	6	2	2	2	2	6	2	4
4	6	3	7	3	1	7	3	7
3	7	1	1	2	2	1	2	2
1	7	1	7	7	1	7	7	1
7	7	7	7	7	7	7	7	7
5	7	7	7	7	7	7	7	7
4	6	1	5	5	4	7	4	1
2	5	2	4	2	2	5	3	4
4	5	4	4	4	4	5	4	4
5	7	5	6	6	5	5	5	5
1	7	1	6	1	1	7	1	2
3	7	4	6	6	6	6	5	5
5	7	4	5	6	6	4	6	5
1	7	4	7	7	7	7	4	5
7	7	1	7	7	7	7	7	7
6	5	5	7	7	6	6	5	6
1	7	1	3	2	2	7	1	3
1	7	1	1	1	7	7	1	7
4	1	1	4	4	1	5	1	7
7	7	7	5	5	6	7	7	6
1	7	1	7	1	1	7	1	1
1	7	1	1	7	1	7	1	7
7	7	2	5	6	5	4	2	3
7	7	2	7	7	7	7	2	2
1	2	1	2	1	1	1	1	2
1	2	1	2	2	2	1	1	2
3	7	7	4	2	2	2	2	1
5	7	5	6	6	5	7	6	4
4	7	3	6	6	5	4	5	3
4	7	3	6	6	5	4	5	3
4	7	2	5	4	3	3	4	3
2	5	2	5	4	6	2	1	1
1	6	3	3	4	4	6	4	4
1	7	1	7	1	7	1	7	1
1	2	1	7	1	1	7	1	7
1	7	1	7	1	1	7	7	7
6	6	2	5	3	2	3	3	2
2	4	2	6	5	4	4	4	3
1	7	1	7	7	7	1	1	7
4	7	2	3	3	1	7	5	7
3	3	2	4	2	2	4	1	5
3	7	7	7	6	1	7	7	2
3	4	3	6	3	4	3	2	5
4	6	2	2	1	2	7	2	7
1	7	1	7	1	1	7	1	7
7	7	1	4	1	1	3	1	1
6	7	3	5	6	4	7	6	6
4	7	4	5	5	5	4	4	4
7	1	7	7	7	7	1	7	1
1	7	1	5	2	3	6	5	5
7	7	5	7	6	6	5	7	6
5	7	5	7	5	5	5	4	5
1	6	2	5	6	6	3	5	5
1	6	2	5	6	6	3	5	5
3	4	3	3	3	3	7	3	3
1	7	1	4	4	4	1	4	1
4	5	3	5	4	3	7	2	5
4	5	3	5	4	3	7	2	5
4	6	2	4	2	2	1	1	2
7	7	1	7	7	1	7	1	7
2	5	1	2	2	1	1	1	1
3	7	1	6	7	3	6	4	2
3	7	3	4	3	4	6	4	3
4	4	4	6	4	4	4	4	4
4	6	5	5	7	4	4	7	7
4	7	1	5	4	3	2	2	2
4	2	1	6	2	2	3	1	5
2	7	1	6	5	2	2	3	4
4	4	7	2	2	3	7	1	7
5	5	2	5	5	4	2	2	2
3	6	2	6	4	5	6	5	6
1	7	1	3	3	2	7	1	3
1	7	1	3	3	2	7	1	3
1	5	1	5	3	1	1	1	1
1	3	1	4	4	5	2	1	1
7	7	7	1	1	1	7	1	1
2	7	1	2	2	2	7	1	7
2	7	1	2	2	2	7	1	7
2	7	1	2	2	2	7	1	7
2	6	4	5	6	4	7	6	7
4	7	4	7	4	5	7	6	5
1	7	1	7	1	1	1	1	1
4	4	4	4	3	3	7	5	4
1	7	1	7	7	7	7	2	7
1	7	1	7	7	7	7	2	7
1	2	4	5	4	3	3	4	3
2	6	4	5	4	4	6	5	6
2	7	2	7	2	6	6	1	2
7	7	7	7	7	7	7	7	1
1	6	2	6	4	4	6	3	6
4	7	4	7	4	4	7	4	7
7	7	1	7	7	7	2	1	5
5	4	4	7	4	1	5	5	5
4	4	3	4	3	4	3	4	3
3	4	2	6	3	3	4	2	2

## Sheet: Table 6
33. How soon do you expect the Coronavirus holiday to end /things to return to normal?
1
1
1
1
1
2
3
1
4
1
1
1
1
2
1
1
1
1
1
1
1
1
1
1
1
1
1
2
1
3
1
1
1
1
1
1
1
1
4
1
4
1
1
1
3
3
1
1
4
1
1
1
4
1
1
1
1
1
1
1
2
1
4
1
1
1
1
1
1
3
1
1
1
1
3
1
1
1
1
1
2
1
1
1
1
1
1
1
1
1
1
1
1
1
1
1
1
1
1
3
2
1
1
1
1
1
1
1
1
3
1
1
3
1
4
3
1
3
1
1
1
1
1
1
1
4
1
3
1
1
2
1
1
1
3
4
3
3
1
1
1
1
1
1
3
2
3
1
1
1
1
1
1
1
1
1
1
1
1
1
1
2
4
1
4
1
1
1
1
3
3
3
1
1
2
3
1
1
1
1
1
2
1
1
1
1
1
1
1
3
3
1
4
3
1
1
1
2
1
1
1
1
1
1
1
1
2
4
1
4
2
1
3
2
1
1
1
1
1
1
1
2
1
1
1
1
1
1
1
4
1
4
1
1
3
4
1
1
4
1
1
1
1
1
1
1
1
1
1
2
4
1
1
3
3
1
4
3
4
1
1
4
1
1
2
1
3
1
1
2
1
4
1
2
1
3
1
1
4
1
1
1
4
4
3
1
1
1
1
1
1
4
1
1
1
1
4
4
1
4
1
1
1
1
1
1
1
4
4
2
1
1
1
1
1
4
1
1
1
1
1
1
1
1
1
4
1
1
1
1
1
1
1
1
1
1
4
1
4
4
1
4
3
2
1
1
1
1
2
1
1
1
1
1
3
1
1
1
1
2
1
1
1
1
1
1
1
1
4
1
1
1
1
1
1
3
1
1
1
1
1
1
2
3
1
1
3
1
1
1
1
1
1
1
1
1
4
1
1
1
1
1
1
1
1
1
1
3
1
1
2
1
1
2
1
4
1
1
1
1
1
1
4
1
1
3
1
1
1
3
1
1
1
1
1
2
1
1
1
1
1
1
3
1
1
3
1
1
1
1
3
1
1
1
1
1
1
1
1
1
3
1
1
1
3
1
1
3
1
1
1
1
1
1
1
2
1
2
1
1
1
1
1
1
4
1
3
1
1
1
1
1
1
1
1
1
1
1
1
1
1
1
1
1
1
1
1
4
2
1
1
1
1
4
1
1
2
1
1
1
1
1
1
2
4
1
1
3
4
1
1
1
1
1
1
4
1
4
4
1
3
1
2
4
1
1
4
4
4
1
1
1
1
4
1
1
1
1
1
1
1
1
1
1
1
1
4
2
1
1
1
4
1
4
1
1
1
3
1
1
4
4
1
1
1
4
1
3
1
1
2
2
1
1
2
1
1
3
1
3
1
2
1
4
1
1
3
1
1
1
1
1
1
3
2
4
1
1
4
1
1
1
1
1
1
1
1
1
1
1
1
1
1
1
1
4
1
1
1
1
1
1
1
1
1
1
1
1
1
1
1
1
1
1
1
1
1
1
1
4
1
1
4
2
1
3
1
1
1
3
1
1
1
1
1
1
1
1
1
1
1
1
1
3
1
1
1
3
1
1
2
1
1
1
3
4
1
2
1
1
1
1
3
1
3
1
1
1
1
1
1
1
1
1
1
1
1
1
1
1
3
3
1
3
2
4
1
1
1
4
3
4
3
1
1
1
2
1
3
4
1
1
1
2
1
1
1
2
1
1
1
1
1
3
1
3
1
1
1
1
1
1
1
1
4
1
3
1
1
2
1
4
3
1
1
4
1
1
3
1
1
4
4
2
1
1
1
4
1
3
1
2
1
1
1
1
1
1
1
1
1
1
1
1
1
1
1
1
1
3
1
2
4
4
1
1
1
1
1
1
3
2
1
1
1
1
1
2
2
1
1
1
1
1
1
1
1
1
1
1
1
1
2
3
1
4
1
1
1
1
3
2
1
1
1
1
1
1
2
1
1
1
1
1
1
1
1
1
1
1
1
3
1
1
1
1
1
1
1
1
4
1
4
1
4
2
1
1
1
1
1
4
1
1
1
1
1
4
4
4
1
4
4
1
1
1
3
1
1
2
3
3
1
2
4
1
3
2
1
1
1
1
4
1
2
3
1
1
1
1
1
1
1
3
1
1
2
1
1
1
2
1
1
1
1
1
1
1
4
4
1
1
1
1
1
1
1
1
1
2
1
1
1
1
1
1
1
1
1
1
1
1
1
1
4
4
1
1
1
1
2
1
1
1
3
1
1
1
1
1
2
2
1
1
1
2
1
1
1
1
1
1
1
1
1
1
1
1
1
1
4
1
1
1
2
1
1
1
1
3
1
1
1
4
2
2
1
2
1
2
1
1
4
1
1
1
1
1
1
2
2
1
1
4
4
1
1
1
4
1
1
1
1
1
1
1
1
1
1
2
1
1
1
1
2
3
1
3
1
1
1
4
1
4
4
1
4
1
4
1
1
1
1
4
1
1
4
1
1
1
1
4
1
1
1
1
1
1
1
1
4
2
1
1
4
1
1
4
4
4
1
3
2
1
1
4
1
4
4
4
3
1
1
3
2
2
3
1
3
1
2
1
1
1
1
1
4
2
1
4
1
2
1
4
1
1
3
4
1
3
1
1
1
1
1
3
1
2
1
4
1
1
1
1
1
1
2
1
1
1
2
4
4
2
4
4
1
1
1
1
1
1
1
1
1
4
1
2
1
1
1
2
4
1
4
1
1
1
1
2
1
1
1
2
1
1
1
1
3
1
1
1
1
1
3
1
1
3
1
1
1
3
1
1
3
1
1
1
1
1
3
1
1
1
1
1
1
1
1
1
2
1
1
1
1
1
1
1
2
1
1
1
3
1
2
1
1
1
1
1
1
3
1
1
1
3
1
1
1
3
1
1
1
2
1
2
1
2
1
1
1
1
1
1
4
1
1
1
1
1
1
1
1
1
1
1
1
1
1
1
1
3
1
1
4
3
1
1
1
1
2
1
3
4
1
1
1
1
1
1
2
1
1
1
1
1
2
2
1
2
1
1
1
1
1
1
1
2
1
1
1
4
1
1
1
1
1
1
1
1
1
1
4
1
4
1
2
